# Supplementary material for: Older Fallers’ Comprehensive Neuromuscular and Kinematic Alterations in Reactive Balance Control: Indicators of Balance Decline or Compensation? A Pilot Study
Source: Bioengineering (Basel). 2025 Jan 14;12(1):66. doi: 10.3390/bioengineering12010066 (PMC11762401; doi:10.3390/bioengineering12010066)
Supplement: Supplementary file 1 [file bioengineering-12-00066-s001.zip]

Archive with 1 entries (1 files):
- bioengineering-3318177-supplementary.xlsx
