# Supplementary material for: Older Fallers’ Comprehensive Neuromuscular and Kinematic Alterations in Reactive Balance Control: Indicators of Balance Decline or Compensation? A Pilot Study
Source: Bioengineering (Basel). 2025 Jan 14;12(1):66. doi: 10.3390/bioengineering12010066 (PMC11762401; doi:10.3390/bioengineering12010066)
Supplement: Supplementary file 1 [file bioengineering-12-00066-s001.zip › bioengineering-3318177-supplementary.xlsx]

## Sheet: EMG
Parameter	Direction	Intensity	Muscle	Faller (n = 6)	Non-faller (n = 6)	p value
EMG onset latency	Anterior	Highest	Hip adductor	161 (74)	175 (75)	1		Note: For normally-distributed data, "mean ± standard deviation" is used to indicate descriptive statistics, and independent sample t test was used to examine the difference between older fallers and older non-fallers. For non-normally distributed data, "median (interquartile range)" is used to indicate descriptive statistics, and Mann-Whitney U test was used to examine the difference between old…
EMG onset latency	Anterior	Highest	Hip abductor	156 (77)	190 (211)	0.149
EMG onset latency	Anterior	Highest	Hip flexor	142 (112)	161 (55)	0.261
EMG onset latency	Anterior	Highest	Hip extensor	193 (161)	206 (85)	0.522
EMG onset latency	Anterior	Highest	Knee flexor	137 ± 42	168 ± 56	0.299
EMG onset latency	Anterior	Highest	Knee extensor	172 ± 73	181 ± 47	0.792
EMG onset latency	Anterior	Highest	Ankle dorsiflexor	102 (67)	111 (82)	0.15
EMG onset latency	Anterior	Highest	Ankle plantarflexor	307 ± 157	233 ± 52	0.318
EMG onset latency	Anterior	High	Hip adductor	188 ± 56	156 ± 30	0.254
EMG onset latency	Anterior	High	Hip abductor	188 ± 91	174 ± 41	0.733
EMG onset latency	Anterior	High	Hip flexor	175 ± 64	162 ± 29	0.651
EMG onset latency	Anterior	High	Hip extensor	328 (1058)	211 (528)	0.81
EMG onset latency	Anterior	High	Knee flexor	146 (206)	135 (48)	0.522
EMG onset latency	Anterior	High	Knee extensor	151 (93)	147 (21)	1
EMG onset latency	Anterior	High	Ankle dorsiflexor	111 (69)	101 (28)	0.297
EMG onset latency	Anterior	High	Ankle plantarflexor	334 (434)	269 (601)	0.749
EMG onset latency	Anterior	Low	Hip adductor	198 ± 62	186 ± 22	0.682
EMG onset latency	Anterior	Low	Hip abductor	198 ± 84	193 ± 36	0.894
EMG onset latency	Anterior	Low	Hip flexor	186 ± 61	178 ± 21	0.742
EMG onset latency	Anterior	Low	Hip extensor	337 (644)	216 (533)	0.522
EMG onset latency	Anterior	Low	Knee flexor	206 ± 41	202 ± 32	0.828
EMG onset latency	Anterior	Low	Knee extensor	188 ± 60	172 ± 24	0.553
EMG onset latency	Anterior	Low	Ankle dorsiflexor	128 ± 40	141 ± 23	0.508
EMG onset latency	Anterior	Low	Ankle plantarflexor	289 (523)	253 (376)	0.873
EMG onset latency	Anterior	Lowest	Hip adductor	332 (1799)	232 (503)	0.629
EMG onset latency	Anterior	Lowest	Hip abductor	226 (537)	277 (456)	0.631
EMG onset latency	Anterior	Lowest	Hip flexor	231 ± 71	208 ± 21	0.484
EMG onset latency	Anterior	Lowest	Hip extensor	249 (1037)	256 (841)	0.81
EMG onset latency	Anterior	Lowest	Knee flexor	535 (634)	315 (587)	0.337
EMG onset latency	Anterior	Lowest	Knee extensor	217 ± 61	224 ± 51	0.833
EMG onset latency	Anterior	Lowest	Ankle dorsiflexor	171 ± 36	177 ± 65	0.847
EMG onset latency	Anterior	Lowest	Ankle plantarflexor	540 (455)	509 (784)	0.873
EMG onset latency	Posterior	Highest	Hip adductor	149 (106)	157 (59)	0.748
EMG onset latency	Posterior	Highest	Hip abductor	163 ± 43	194 ± 35	0.205
EMG onset latency	Posterior	Highest	Hip flexor	210 ± 95	172 ± 31	0.375
EMG onset latency	Posterior	Highest	Hip extensor	281 (354)	255 (219)	0.749
EMG onset latency	Posterior	Highest	Knee flexor	182 (65)	219 (238)	0.15
EMG onset latency	Posterior	Highest	Knee extensor	237 (189)	163 (79)	0.092
EMG onset latency	Posterior	Highest	Ankle dorsiflexor	172 ± 34	135 ± 39	0.112
EMG onset latency	Posterior	Highest	Ankle plantarflexor	145 ± 34	148 ± 69	0.931
EMG onset latency	Posterior	High	Hip adductor	187 (513)	175 (68)	0.936
EMG onset latency	Posterior	High	Hip abductor	190 ± 60	208 ± 25	0.505
EMG onset latency	Posterior	High	Hip flexor	206 (524)	189 (58)	0.337
EMG onset latency	Posterior	High	Hip extensor	440 (1479)	257 (164)	0.522
EMG onset latency	Posterior	High	Knee flexor	183 (79)	245 (260)	0.055
EMG onset latency	Posterior	High	Knee extensor	319 (718)	185 (54)	0.109
EMG onset latency	Posterior	High	Ankle dorsiflexor	191 ± 45	182 ± 50	0.758
EMG onset latency	Posterior	High	Ankle plantarflexor	174 ± 45	152 ± 52	0.461
EMG onset latency	Posterior	Low	Hip adductor	246 ± 87	249 ± 59	0.958
EMG onset latency	Posterior	Low	Hip abductor	213 ± 51	258 ± 36	0.107
EMG onset latency	Posterior	Low	Hip flexor	217 (672)	233 (31)	0.688
EMG onset latency	Posterior	Low	Hip extensor	266 (196)	301 (280)	0.631
EMG onset latency	Posterior	Low	Knee flexor	222 ± 36	258 ± 39	0.128
EMG onset latency	Posterior	Low	Knee extensor	286 (1126)	225 (461)	0.688
EMG onset latency	Posterior	Low	Ankle dorsiflexor	191 (82)	220 (535)	0.631
EMG onset latency	Posterior	Low	Ankle plantarflexor	171 ± 31	177 ± 45	0.793
EMG onset latency	Posterior	Lowest	Hip adductor	1136 (1765)	242 (680)	0.37
EMG onset latency	Posterior	Lowest	Hip abductor	239 (546)	355 (1757)	0.197
EMG onset latency	Posterior	Lowest	Hip flexor	404 (552)	858 (1506)	0.688
EMG onset latency	Posterior	Lowest	Hip extensor	1085 ± 786	966 ± 857	0.807
EMG onset latency	Posterior	Lowest	Knee flexor	392 ± 316	314 ± 142	0.595
EMG onset latency	Posterior	Lowest	Knee extensor	876 (1674)	290 (856)	0.259
EMG onset latency	Posterior	Lowest	Ankle dorsiflexor	307 (146)	332 (466)	0.688
EMG onset latency	Posterior	Lowest	Ankle plantarflexor	239 ± 105	158 ± 27	0.122
EMG onset latency	Medial	Highest	Hip adductor	250 ± 75	170 ± 30	0.048
EMG onset latency	Medial	Highest	Hip abductor	71 (51)	88 (22)	0.377
EMG onset latency	Medial	Highest	Hip flexor	136 (521)	113 (39)	0.47
EMG onset latency	Medial	Highest	Hip extensor	232 (874)	120 (30)	0.261
EMG onset latency	Medial	Highest	Knee flexor	197 (140)	223 (837)	0.423
EMG onset latency	Medial	Highest	Knee extensor	151 (582)	123 (27)	0.15
EMG onset latency	Medial	Highest	Ankle dorsiflexor	126 (50)	117 (44)	0.337
EMG onset latency	Medial	Highest	Ankle plantarflexor	160 (323)	112 (26)	0.15
EMG onset latency	Medial	High	Hip adductor	340 ± 274	230 ± 61	0.376
EMG onset latency	Medial	High	Hip abductor	99 ± 30	127 ± 34	0.172
EMG onset latency	Medial	High	Hip flexor	157 (557)	160 (73)	0.81
EMG onset latency	Medial	High	Hip extensor	179 (269)	170 (87)	0.522
EMG onset latency	Medial	High	Knee flexor	417 ± 290	488 ± 349	0.709
EMG onset latency	Medial	High	Knee extensor	195 (116)	187 (189)	0.749
EMG onset latency	Medial	High	Ankle dorsiflexor	170 ± 63	181 ± 86	0.793
EMG onset latency	Medial	High	Ankle plantarflexor	126 (230)	143 (69)	0.423
EMG onset latency	Medial	Low	Hip adductor	348 (1612)	1167 (1786)	0.37
EMG onset latency	Medial	Low	Hip abductor	125 (56)	152 (117)	0.748
EMG onset latency	Medial	Low	Hip flexor	175 ± 50	182 ± 56	0.807
EMG onset latency	Medial	Low	Hip extensor	250 (1040)	194 (733)	0.688
EMG onset latency	Medial	Low	Knee flexor	258 (240)	396 (624)	0.337
EMG onset latency	Medial	Low	Knee extensor	181 (44)	157 (539)	0.261
EMG onset latency	Medial	Low	Ankle dorsiflexor	157 (86)	190 (559)	0.522
EMG onset latency	Medial	Low	Ankle plantarflexor	150 (209)	175 (120)	1
EMG onset latency	Medial	Lowest	Hip adductor	1108 (1870)	1398 (1775)	0.442
EMG onset latency	Medial	Lowest	Hip abductor	133 (522)	155 (67)	0.336
EMG onset latency	Medial	Lowest	Hip flexor	176 (531)	207 (45)	1
EMG onset latency	Medial	Lowest	Hip extensor	228 (704)	193 (92)	0.631
EMG onset latency	Medial	Lowest	Knee flexor	323 (311)	487 (740)	0.423
EMG onset latency	Medial	Lowest	Knee extensor	197 (597)	218 (58)	0.873
EMG onset latency	Medial	Lowest	Ankle dorsiflexor	171 ± 21	187 ± 42	0.412
EMG onset latency	Medial	Lowest	Ankle plantarflexor	208 (590)	164 (52)	0.337
EMG onset latency	Lateral	Highest	Hip adductor	109 ± 51	155 ± 56	0.167
EMG onset latency	Lateral	Highest	Hip abductor	169 (143)	207 (505)	0.337
EMG onset latency	Lateral	Highest	Hip flexor	413 ± 276	216 ± 51	0.142
EMG onset latency	Lateral	Highest	Hip extensor	231 (766)	236 (338)	0.873
EMG onset latency	Lateral	Highest	Knee flexor	207 (1883)	403 (411)	0.63
EMG onset latency	Lateral	Highest	Knee extensor	312 (793)	213 (569)	0.422
EMG onset latency	Lateral	Highest	Ankle dorsiflexor	113 ± 22	154 ± 50	0.093
EMG onset latency	Lateral	Highest	Ankle plantarflexor	742 ± 655	490 ± 407	0.442
EMG onset latency	Lateral	High	Hip adductor	140 ± 65	161 ± 85	0.645
EMG onset latency	Lateral	High	Hip abductor	176 ± 29	284 ± 164	0.145
EMG onset latency	Lateral	High	Hip flexor	407 (677)	209 (63)	0.004
EMG onset latency	Lateral	High	Hip extensor	567 (1812)	494 (608)	0.629
EMG onset latency	Lateral	High	Knee flexor	164 (759)	453 (853)	0.2
EMG onset latency	Lateral	High	Knee extensor	546 (258)	237 (116)	0.006
EMG onset latency	Lateral	High	Ankle dorsiflexor	116 ± 23	145 ± 53	0.251
EMG onset latency	Lateral	High	Ankle plantarflexor	534 ± 240	810 ± 366	0.153
EMG onset latency	Lateral	Low	Hip adductor	143 (482)	151 (179)	0.936
EMG onset latency	Lateral	Low	Hip abductor	263 ± 70	261 ± 88	0.962
EMG onset latency	Lateral	Low	Hip flexor	436 ± 321	207 ± 37	0.141
EMG onset latency	Lateral	Low	Hip extensor	343 (379)	555 (510)	0.173
EMG onset latency	Lateral	Low	Knee flexor	311 (669)	901 (1786)	0.197
EMG onset latency	Lateral	Low	Knee extensor	273 (186)	220 (67)	0.109
EMG onset latency	Lateral	Low	Ankle dorsiflexor	149 ± 43	165 ± 56	0.603
EMG onset latency	Lateral	Low	Ankle plantarflexor	490 (966)	595 (798)	0.936
EMG onset latency	Lateral	Lowest	Hip adductor	1149 (1841)	2000 (1826)	0.721
EMG onset latency	Lateral	Lowest	Hip abductor	365 (677)	342 (283)	0.749
EMG onset latency	Lateral	Lowest	Hip flexor	1008 (1789)	208 (1844)	0.514
EMG onset latency	Lateral	Lowest	Hip extensor	1006 (1657)	420 (809)	0.333
EMG onset latency	Lateral	Lowest	Knee flexor	473 (1817)	958 (1680)	0.514
EMG onset latency	Lateral	Lowest	Knee extensor	260 (485)	217 (1816)	0.63
EMG onset latency	Lateral	Lowest	Ankle dorsiflexor	150 (39)	164 (1877)	0.748
EMG onset latency	Lateral	Lowest	Ankle plantarflexor	625 ± 731	1373 ± 803	0.123
Rate of EMG rise	Anterior	Highest	Hip adductor	57 ± 41.7	97.9 ± 86	0.319
Rate of EMG rise	Anterior	Highest	Hip abductor	70.2 ± 36.3	62.8 ± 32.2	0.719
Rate of EMG rise	Anterior	Highest	Hip flexor	83.8 ± 52.6	117.4 ± 41.1	0.247
Rate of EMG rise	Anterior	Highest	Hip extensor	19.3 (32.1)	17.4 (52.3)	1
Rate of EMG rise	Anterior	Highest	Knee flexor	51.5 (100.7)	63.5 (67.6)	0.873
Rate of EMG rise	Anterior	Highest	Knee extensor	108 ± 64.6	132.8 ± 44.6	0.457
Rate of EMG rise	Anterior	Highest	Ankle dorsiflexor	331 ± 143.1	391.9 ± 220.2	0.583
Rate of EMG rise	Anterior	Highest	Ankle plantarflexor	34.6 ± 25.7	20.1 ± 11.8	0.24
Rate of EMG rise	Anterior	High	Hip adductor	47.4 ± 34.4	83 ± 56.5	0.218
Rate of EMG rise	Anterior	High	Hip abductor	72.6 ± 35.5	54.7 ± 15.6	0.283
Rate of EMG rise	Anterior	High	Hip flexor	80 ± 65.5	105 ± 54.3	0.488
Rate of EMG rise	Anterior	High	Hip extensor	28.1 ± 31.7	22.4 ± 19.4	0.711
Rate of EMG rise	Anterior	High	Knee flexor	24.2 (90)	40.2 (87.3)	0.522
Rate of EMG rise	Anterior	High	Knee extensor	83.2 ± 54.6	109.1 ± 33.3	0.345
Rate of EMG rise	Anterior	High	Ankle dorsiflexor	368.4 ± 162.7	351.2 ± 180.4	0.866
Rate of EMG rise	Anterior	High	Ankle plantarflexor	21.6 ± 9.5	15.9 ± 11.2	0.365
Rate of EMG rise	Anterior	Low	Hip adductor	50.9 ± 30.8	47.5 ± 28.5	0.847
Rate of EMG rise	Anterior	Low	Hip abductor	62.3 ± 30.8	44 ± 20.3	0.253
Rate of EMG rise	Anterior	Low	Hip flexor	62.9 ± 49.3	73.4 ± 18.8	0.637
Rate of EMG rise	Anterior	Low	Hip extensor	8.8 (30.7)	13.9 (23.9)	0.749
Rate of EMG rise	Anterior	Low	Knee flexor	40.8 ± 37.2	41.8 ± 21	0.957
Rate of EMG rise	Anterior	Low	Knee extensor	59.7 ± 50.5	79.1 ± 13.9	0.4
Rate of EMG rise	Anterior	Low	Ankle dorsiflexor	304.7 (176)	282.9 (220.5)	0.749
Rate of EMG rise	Anterior	Low	Ankle plantarflexor	15 ± 8.7	18.5 ± 10.5	0.543
Rate of EMG rise	Anterior	Lowest	Hip adductor	11.6 ± 13.5	12 ± 10.3	0.952
Rate of EMG rise	Anterior	Lowest	Hip abductor	45.1 (60.4)	21.1 (125.3)	0.749
Rate of EMG rise	Anterior	Lowest	Hip flexor	22.7 (45.5)	33.8 (32.4)	0.631
Rate of EMG rise	Anterior	Lowest	Hip extensor	9.9 (12.9)	2.3 (3.7)	0.004
Rate of EMG rise	Anterior	Lowest	Knee flexor	27.9 ± 20.1	18 ± 13.3	0.337
Rate of EMG rise	Anterior	Lowest	Knee extensor	43.3 ± 34.5	41.9 ± 16.6	0.93
Rate of EMG rise	Anterior	Lowest	Ankle dorsiflexor	226.3 (149.3)	151.2 (244.2)	0.423
Rate of EMG rise	Anterior	Lowest	Ankle plantarflexor	19.8 ± 14.7	12.8 ± 7.9	0.331
Rate of EMG rise	Posterior	Highest	Hip adductor	41.4 ± 23.2	48.1 ± 21.6	0.618
Rate of EMG rise	Posterior	Highest	Hip abductor	80.3 (85.5)	41.1 (60.3)	0.078
Rate of EMG rise	Posterior	Highest	Hip flexor	30 ± 21.4	45.6 ± 33.8	0.362
Rate of EMG rise	Posterior	Highest	Hip extensor	10 (33.2)	26.7 (32.5)	0.262
Rate of EMG rise	Posterior	Highest	Knee flexor	65.4 (131.9)	50.9 (57.3)	0.262
Rate of EMG rise	Posterior	Highest	Knee extensor	28 ± 20.2	49.8 ± 28.5	0.158
Rate of EMG rise	Posterior	Highest	Ankle dorsiflexor	95.2 (122.9)	74.3 (135.4)	0.522
Rate of EMG rise	Posterior	Highest	Ankle plantarflexor	54.1 (48.5)	77.8 (30.7)	0.15
Rate of EMG rise	Posterior	High	Hip adductor	27.8 ± 17.3	36.9 ± 27.7	0.509
Rate of EMG rise	Posterior	High	Hip abductor	79.5 (58.7)	36.9 (39)	0.078
Rate of EMG rise	Posterior	High	Hip flexor	16.6 ± 17.1	36.8 ± 21.5	0.101
Rate of EMG rise	Posterior	High	Hip extensor	7.1 (48.8)	32.3 (36.4)	0.423
Rate of EMG rise	Posterior	High	Knee flexor	74.8 (131.9)	56.8 (56.8)	0.337
Rate of EMG rise	Posterior	High	Knee extensor	17.4 ± 20.2	42.8 ± 15.3	0.034
Rate of EMG rise	Posterior	High	Ankle dorsiflexor	70 (101.8)	57.5 (204.7)	1
Rate of EMG rise	Posterior	High	Ankle plantarflexor	60.2 ± 51.1	76.7 ± 22.2	0.483
Rate of EMG rise	Posterior	Low	Hip adductor	23.2 ± 25.2	29.2 ± 12.3	0.607
Rate of EMG rise	Posterior	Low	Hip abductor	61.9 ± 20.6	34.7 ± 13.2	0.022
Rate of EMG rise	Posterior	Low	Hip flexor	20.4 ± 16.2	35.8 ± 22.1	0.199
Rate of EMG rise	Posterior	Low	Hip extensor	35.3 ± 29.7	21.2 ± 6.7	0.306
Rate of EMG rise	Posterior	Low	Knee flexor	49.7 (97.4)	50 (50.1)	1
Rate of EMG rise	Posterior	Low	Knee extensor	25 ± 22.9	32.4 ± 18.4	0.551
Rate of EMG rise	Posterior	Low	Ankle dorsiflexor	82.9 (92.5)	36.6 (135.4)	0.423
Rate of EMG rise	Posterior	Low	Ankle plantarflexor	45.5 ± 23.3	56.3 ± 14.2	0.355
Rate of EMG rise	Posterior	Lowest	Hip adductor	1.5 (7.7)	4.6 (20.9)	0.222
Rate of EMG rise	Posterior	Lowest	Hip abductor	15.8 ± 12.5	21.3 ± 28.7	0.675
Rate of EMG rise	Posterior	Lowest	Hip flexor	7.6 ± 5.6	16.1 ± 12.8	0.178
Rate of EMG rise	Posterior	Lowest	Hip extensor	6.6 (21.5)	0.4 (29)	0.871
Rate of EMG rise	Posterior	Lowest	Knee flexor	39.5 ± 35.3	25.8 ± 23.1	0.446
Rate of EMG rise	Posterior	Lowest	Knee extensor	1.9 (17.2)	9.9 (18.2)	0.333
Rate of EMG rise	Posterior	Lowest	Ankle dorsiflexor	54.3 (83.6)	45 (123.8)	0.873
Rate of EMG rise	Posterior	Lowest	Ankle plantarflexor	39.5 ± 36.1	37.7 ± 16	0.914
Rate of EMG rise	Medial	Highest	Hip adductor	27.6 ± 25.8	19.3 ± 16.8	0.524
Rate of EMG rise	Medial	Highest	Hip abductor	150 (116.5)	88.3 (122.5)	0.423
Rate of EMG rise	Medial	Highest	Hip flexor	42.4 ± 38.3	62.1 ± 18	0.292
Rate of EMG rise	Medial	Highest	Hip extensor	25.6 (67)	25.8 (45.8)	0.522
Rate of EMG rise	Medial	Highest	Knee flexor	22.1 (91.5)	18.6 (54.7)	0.749
Rate of EMG rise	Medial	Highest	Knee extensor	43.9 ± 38.5	59.6 ± 23	0.412
Rate of EMG rise	Medial	Highest	Ankle dorsiflexor	254.9 (196.4)	178.4 (184.3)	0.423
Rate of EMG rise	Medial	Highest	Ankle plantarflexor	54.2 ± 30.2	84.7 ± 41.9	0.178
Rate of EMG rise	Medial	High	Hip adductor	10.4 (25.5)	13 (15.5)	0.423
Rate of EMG rise	Medial	High	Hip abductor	101 (118.6)	77.4 (123.4)	0.873
Rate of EMG rise	Medial	High	Hip flexor	26.4 ± 26.6	60.3 ± 33.8	0.082
Rate of EMG rise	Medial	High	Hip extensor	14.1 (22.2)	21.7 (31.2)	0.262
Rate of EMG rise	Medial	High	Knee flexor	48.1 ± 43.6	32.4 ± 25.2	0.462
Rate of EMG rise	Medial	High	Knee extensor	26.7 ± 26.4	57.4 ± 33.3	0.107
Rate of EMG rise	Medial	High	Ankle dorsiflexor	167.5 ± 86.2	217.3 ± 206.9	0.598
Rate of EMG rise	Medial	High	Ankle plantarflexor	27.3 ± 24.5	58.7 ± 23.1	0.045
Rate of EMG rise	Medial	Low	Hip adductor	20.6 (27.8)	2.7 (15.4)	0.222
Rate of EMG rise	Medial	Low	Hip abductor	109 (115.5)	99.5 (156.5)	0.873
Rate of EMG rise	Medial	Low	Hip flexor	39.7 ± 42.1	38.7 ± 21.1	0.959
Rate of EMG rise	Medial	Low	Hip extensor	23.7 ± 24.9	23.7 ± 20	0.996
Rate of EMG rise	Medial	Low	Knee flexor	27 (53.2)	18.3 (44.9)	0.423
Rate of EMG rise	Medial	Low	Knee extensor	13.5 (51.2)	38.6 (42.9)	0.522
Rate of EMG rise	Medial	Low	Ankle dorsiflexor	167.8 (177.4)	116.4 (381.2)	1
Rate of EMG rise	Medial	Low	Ankle plantarflexor	30.2 (69.6)	50.8 (23.3)	0.262
Rate of EMG rise	Medial	Lowest	Hip adductor	3.6 (47)	1 (15.5)	0.798
Rate of EMG rise	Medial	Lowest	Hip abductor	63.1 (102.5)	41.6 (66.3)	0.423
Rate of EMG rise	Medial	Lowest	Hip flexor	6.4 (24.3)	25.8 (36.1)	0.2
Rate of EMG rise	Medial	Lowest	Hip extensor	8.1 (15.8)	20.5 (23)	0.337
Rate of EMG rise	Medial	Lowest	Knee flexor	13.4 (52.8)	11.5 (40.8)	0.749
Rate of EMG rise	Medial	Lowest	Knee extensor	12.1 (24.6)	24 (23.9)	0.337
Rate of EMG rise	Medial	Lowest	Ankle dorsiflexor	93 (159.9)	54.5 (193)	1
Rate of EMG rise	Medial	Lowest	Ankle plantarflexor	28.7 ± 24.9	29.8 ± 11.9	0.922
Rate of EMG rise	Lateral	Highest	Hip adductor	21.1 (46.4)	49.7 (82.1)	0.2
Rate of EMG rise	Lateral	Highest	Hip abductor	83.4 (53.6)	57.8 (113.4)	0.522
Rate of EMG rise	Lateral	Highest	Hip flexor	11.5 ± 9.9	26.8 ± 21.3	0.141
Rate of EMG rise	Lateral	Highest	Hip extensor	5 (36.4)	15 (50.8)	0.631
Rate of EMG rise	Lateral	Highest	Knee flexor	45.5 ± 40.2	27.5 ± 19	0.355
Rate of EMG rise	Lateral	Highest	Knee extensor	8.7 ± 8.3	21.7 ± 18.2	0.154
Rate of EMG rise	Lateral	Highest	Ankle dorsiflexor	163.5 (77.6)	151.1 (154.8)	0.873
Rate of EMG rise	Lateral	Highest	Ankle plantarflexor	10.4 ± 6.8	14.2 ± 8.2	0.4
Rate of EMG rise	Lateral	High	Hip adductor	23.2 ± 16.3	48.2 ± 35.5	0.149
Rate of EMG rise	Lateral	High	Hip abductor	44.4 (30.8)	73.6 (108.7)	0.2
Rate of EMG rise	Lateral	High	Hip flexor	15 ± 18.5	24.3 ± 18.2	0.399
Rate of EMG rise	Lateral	High	Hip extensor	6.9 (22.9)	7.7 (38.7)	0.747
Rate of EMG rise	Lateral	High	Knee flexor	36.4 (20.1)	9.1 (14.4)	0.037
Rate of EMG rise	Lateral	High	Knee extensor	8.5 ± 4.6	21.1 ± 19.4	0.178
Rate of EMG rise	Lateral	High	Ankle dorsiflexor	154.7 (70.3)	141.8 (221.6)	0.749
Rate of EMG rise	Lateral	High	Ankle plantarflexor	10.7 ± 4.2	8.1 ± 5.3	0.372
Rate of EMG rise	Lateral	Low	Hip adductor	10.4 ± 6.1	41.2 ± 31.3	0.061
Rate of EMG rise	Lateral	Low	Hip abductor	44.8 (33.3)	43.3 (95.3)	0.873
Rate of EMG rise	Lateral	Low	Hip flexor	10.6 ± 10.5	19.8 ± 16.9	0.285
Rate of EMG rise	Lateral	Low	Hip extensor	7.9 (17.6)	10.3 (33.4)	0.423
Rate of EMG rise	Lateral	Low	Knee flexor	23.2 (27.4)	4.9 (16.1)	0.053
Rate of EMG rise	Lateral	Low	Knee extensor	9.2 ± 8.6	14.1 ± 11.9	0.437
Rate of EMG rise	Lateral	Low	Ankle dorsiflexor	155.4 ± 73.8	156 ± 130.8	0.992
Rate of EMG rise	Lateral	Low	Ankle plantarflexor	14 ± 10.7	11 ± 9.3	0.613
Rate of EMG rise	Lateral	Lowest	Hip adductor	0.3 (6.7)	0 (8.6)	0.858
Rate of EMG rise	Lateral	Lowest	Hip abductor	19.7 (44.4)	12.6 (39.3)	0.873
Rate of EMG rise	Lateral	Lowest	Hip flexor	6.1 (14.7)	3.3 (19.8)	0.744
Rate of EMG rise	Lateral	Lowest	Hip extensor	1.3 (18.4)	4.7 (18.5)	0.519
Rate of EMG rise	Lateral	Lowest	Knee flexor	24.3 ± 31.4	6.5 ± 6.3	0.228
Rate of EMG rise	Lateral	Lowest	Knee extensor	6 (12)	3.7 (15.4)	0.521
Rate of EMG rise	Lateral	Lowest	Ankle dorsiflexor	118.9 ± 52.3	87.5 ± 112.3	0.548
Rate of EMG rise	Lateral	Lowest	Ankle plantarflexor	10.1 (10.8)	0.6 (6.8)	0.061
Time to peak EMG amplitude	Anterior	Highest	Hip adductor	293 (258)	283 (47)	0.749
Time to peak EMG amplitude	Anterior	Highest	Hip abductor	306 (275)	331 (217)	0.81
Time to peak EMG amplitude	Anterior	Highest	Hip flexor	329 ± 104	311 ± 50	0.707
Time to peak EMG amplitude	Anterior	Highest	Hip extensor	302 (447)	352 (99)	0.522
Time to peak EMG amplitude	Anterior	Highest	Knee flexor	439 ± 194	289 ± 40	0.119
Time to peak EMG amplitude	Anterior	Highest	Knee extensor	273 (170)	286 (88)	0.688
Time to peak EMG amplitude	Anterior	Highest	Ankle dorsiflexor	313 (203)	280 (83)	0.631
Time to peak EMG amplitude	Anterior	Highest	Ankle plantarflexor	653 ± 370	450 ± 124	0.249
Time to peak EMG amplitude	Anterior	High	Hip adductor	317 ± 91	264 ± 30	0.227
Time to peak EMG amplitude	Anterior	High	Hip abductor	267 (217)	282 (83)	0.936
Time to peak EMG amplitude	Anterior	High	Hip flexor	284 ± 48	278 ± 35	0.782
Time to peak EMG amplitude	Anterior	High	Hip extensor	730 (1014)	299 (507)	0.575
Time to peak EMG amplitude	Anterior	High	Knee flexor	676 ± 436	280 ± 42	0.077
Time to peak EMG amplitude	Anterior	High	Knee extensor	280 ± 43	281 ± 25	0.974
Time to peak EMG amplitude	Anterior	High	Ankle dorsiflexor	250 (69)	253 (18)	0.688
Time to peak EMG amplitude	Anterior	High	Ankle plantarflexor	623 (1237)	456 (604)	0.522
Time to peak EMG amplitude	Anterior	Low	Hip adductor	350 ± 121	285 ± 35	0.236
Time to peak EMG amplitude	Anterior	Low	Hip abductor	432 ± 258	309 ± 33	0.297
Time to peak EMG amplitude	Anterior	Low	Hip flexor	308 ± 41	296 ± 23	0.548
Time to peak EMG amplitude	Anterior	Low	Hip extensor	637 (944)	347 (580)	0.522
Time to peak EMG amplitude	Anterior	Low	Knee flexor	584 ± 225	313 ± 33	0.031
Time to peak EMG amplitude	Anterior	Low	Knee extensor	303 ± 39	299 ± 32	0.863
Time to peak EMG amplitude	Anterior	Low	Ankle dorsiflexor	269 ± 35	278 ± 15	0.586
Time to peak EMG amplitude	Anterior	Low	Ankle plantarflexor	750 (529)	568 (459)	0.423
Time to peak EMG amplitude	Anterior	Lowest	Hip adductor	436 (1722)	322 (488)	0.808
Time to peak EMG amplitude	Anterior	Lowest	Hip abductor	314 (475)	462 (693)	0.522
Time to peak EMG amplitude	Anterior	Lowest	Hip flexor	322 ± 53	297 ± 31	0.341
Time to peak EMG amplitude	Anterior	Lowest	Hip extensor	385 (1126)	444 (819)	0.688
Time to peak EMG amplitude	Anterior	Lowest	Knee flexor	969 (481)	396 (571)	0.055
Time to peak EMG amplitude	Anterior	Lowest	Knee extensor	321 ± 47	317 ± 53	0.902
Time to peak EMG amplitude	Anterior	Lowest	Ankle dorsiflexor	283 ± 32	319 ± 98	0.423
Time to peak EMG amplitude	Anterior	Lowest	Ankle plantarflexor	824 (771)	609 (657)	0.631
Time to peak EMG amplitude	Posterior	Highest	Hip adductor	301 (108)	309 (115)	0.873
Time to peak EMG amplitude	Posterior	Highest	Hip abductor	278 (137)	354 (221)	0.109
Time to peak EMG amplitude	Posterior	Highest	Hip flexor	331 (273)	328 (124)	0.749
Time to peak EMG amplitude	Posterior	Highest	Hip extensor	401 (383)	376 (261)	0.873
Time to peak EMG amplitude	Posterior	Highest	Knee flexor	362 (150)	393 (479)	0.423
Time to peak EMG amplitude	Posterior	Highest	Knee extensor	487 ± 259	324 ± 72	0.19
Time to peak EMG amplitude	Posterior	Highest	Ankle dorsiflexor	598 ± 284	364 ± 130	0.11
Time to peak EMG amplitude	Posterior	Highest	Ankle plantarflexor	262 ± 26	264 ± 79	0.972
Time to peak EMG amplitude	Posterior	High	Hip adductor	295 (467)	277 (72)	0.575
Time to peak EMG amplitude	Posterior	High	Hip abductor	278 (84)	326 (190)	0.229
Time to peak EMG amplitude	Posterior	High	Hip flexor	325 (1078)	274 (100)	0.47
Time to peak EMG amplitude	Posterior	High	Hip extensor	479 (1538)	341 (287)	0.522
Time to peak EMG amplitude	Posterior	High	Knee flexor	321 (533)	370 (433)	0.2
Time to peak EMG amplitude	Posterior	High	Knee extensor	398 (766)	305 (94)	0.262
Time to peak EMG amplitude	Posterior	High	Ankle dorsiflexor	474 ± 111	462 ± 217	0.906
Time to peak EMG amplitude	Posterior	High	Ankle plantarflexor	327 ± 126	246 ± 47	0.175
Time to peak EMG amplitude	Posterior	Low	Hip adductor	527 ± 232	368 ± 37	0.154
Time to peak EMG amplitude	Posterior	Low	Hip abductor	376 ± 124	377 ± 62	0.988
Time to peak EMG amplitude	Posterior	Low	Hip flexor	699 ± 422	389 ± 127	0.136
Time to peak EMG amplitude	Posterior	Low	Hip extensor	369 (98)	400 (455)	0.297
Time to peak EMG amplitude	Posterior	Low	Knee flexor	499 (573)	383 (142)	0.128
Time to peak EMG amplitude	Posterior	Low	Knee extensor	740 (1233)	355 (532)	0.378
Time to peak EMG amplitude	Posterior	Low	Ankle dorsiflexor	660 (403)	513 (558)	0.337
Time to peak EMG amplitude	Posterior	Low	Ankle plantarflexor	447 ± 222	282 ± 61	0.133
Time to peak EMG amplitude	Posterior	Lowest	Hip adductor	1152 (1712)	597 (1010)	0.463
Time to peak EMG amplitude	Posterior	Lowest	Hip abductor	329 (476)	1279 (1669)	0.146
Time to peak EMG amplitude	Posterior	Lowest	Hip flexor	531 (617)	914 (1297)	0.47
Time to peak EMG amplitude	Posterior	Lowest	Hip extensor	1466 ± 491	1128 ± 757	0.38
Time to peak EMG amplitude	Posterior	Lowest	Knee flexor	734 ± 419	450 ± 197	0.165
Time to peak EMG amplitude	Posterior	Lowest	Knee extensor	1243 (1562)	510 (765)	0.259
Time to peak EMG amplitude	Posterior	Lowest	Ankle dorsiflexor	643 (263)	475 (560)	0.522
Time to peak EMG amplitude	Posterior	Lowest	Ankle plantarflexor	308 ± 118	234 ± 31	0.188
Time to peak EMG amplitude	Medial	Highest	Hip adductor	398 ± 118	392 ± 206	0.955
Time to peak EMG amplitude	Medial	Highest	Hip abductor	245 ± 90	250 ± 80	0.923
Time to peak EMG amplitude	Medial	Highest	Hip flexor	365 (729)	221 (69)	0.128
Time to peak EMG amplitude	Medial	Highest	Hip extensor	740 ± 698	238 ± 62	0.138
Time to peak EMG amplitude	Medial	Highest	Knee flexor	617 ± 210	746 ± 662	0.661
Time to peak EMG amplitude	Medial	Highest	Knee extensor	378 (605)	245 (135)	0.336
Time to peak EMG amplitude	Medial	Highest	Ankle dorsiflexor	321 ± 47	310 ± 41	0.682
Time to peak EMG amplitude	Medial	Highest	Ankle plantarflexor	219 (690)	207 (33)	0.423
Time to peak EMG amplitude	Medial	High	Hip adductor	324 (428)	368 (148)	0.873
Time to peak EMG amplitude	Medial	High	Hip abductor	229 ± 51	263 ± 31	0.185
Time to peak EMG amplitude	Medial	High	Hip flexor	279 (545)	261 (87)	0.631
Time to peak EMG amplitude	Medial	High	Hip extensor	288 (184)	243 (69)	0.025
Time to peak EMG amplitude	Medial	High	Knee flexor	756 ± 333	631 ± 328	0.527
Time to peak EMG amplitude	Medial	High	Knee extensor	367 (144)	326 (167)	0.423
Time to peak EMG amplitude	Medial	High	Ankle dorsiflexor	333 ± 47	314 ± 62	0.563
Time to peak EMG amplitude	Medial	High	Ankle plantarflexor	449 ± 336	253 ± 42	0.214
Time to peak EMG amplitude	Medial	Low	Hip adductor	791 (1487)	1335 (1719)	0.935
Time to peak EMG amplitude	Medial	Low	Hip abductor	249 ± 66	284 ± 56	0.345
Time to peak EMG amplitude	Medial	Low	Hip flexor	331 ± 154	266 ± 50	0.366
Time to peak EMG amplitude	Medial	Low	Hip extensor	495 (1000)	278 (693)	0.575
Time to peak EMG amplitude	Medial	Low	Knee flexor	549 (742)	603 (565)	0.873
Time to peak EMG amplitude	Medial	Low	Knee extensor	274 (127)	284 (519)	0.521
Time to peak EMG amplitude	Medial	Low	Ankle dorsiflexor	353 (136)	313 (511)	0.261
Time to peak EMG amplitude	Medial	Low	Ankle plantarflexor	210 (240)	247 (117)	0.522
Time to peak EMG amplitude	Medial	Lowest	Hip adductor	1194 (1801)	1426 (1412)	0.55
Time to peak EMG amplitude	Medial	Lowest	Hip abductor	233 (486)	258 (73)	0.337
Time to peak EMG amplitude	Medial	Lowest	Hip flexor	267 (606)	272 (61)	0.872
Time to peak EMG amplitude	Medial	Lowest	Hip extensor	313 (697)	279 (572)	0.873
Time to peak EMG amplitude	Medial	Lowest	Knee flexor	491 (651)	784 (547)	0.337
Time to peak EMG amplitude	Medial	Lowest	Knee extensor	327 (571)	305 (94)	0.749
Time to peak EMG amplitude	Medial	Lowest	Ankle dorsiflexor	359 ± 103	337 ± 89	0.701
Time to peak EMG amplitude	Medial	Lowest	Ankle plantarflexor	288 (555)	261 (130)	0.749
Time to peak EMG amplitude	Lateral	Highest	Hip adductor	185 ± 56	240 ± 51	0.104
Time to peak EMG amplitude	Lateral	Highest	Hip abductor	393 (339)	614 (795)	0.262
Time to peak EMG amplitude	Lateral	Highest	Hip flexor	595 (289)	337 (258)	0.078
Time to peak EMG amplitude	Lateral	Highest	Hip extensor	703 ± 630	530 ± 216	0.54
Time to peak EMG amplitude	Lateral	Highest	Knee flexor	1131 ± 791	595 ± 301	0.168
Time to peak EMG amplitude	Lateral	Highest	Knee extensor	664 (574)	397 (643)	0.092
Time to peak EMG amplitude	Lateral	Highest	Ankle dorsiflexor	235 (38)	277 (145)	0.108
Time to peak EMG amplitude	Lateral	Highest	Ankle plantarflexor	1135 ± 627	695 ± 341	0.162
Time to peak EMG amplitude	Lateral	High	Hip adductor	423 ± 377	235 ± 63	0.28
Time to peak EMG amplitude	Lateral	High	Hip abductor	483 ± 136	547 ± 282	0.624
Time to peak EMG amplitude	Lateral	High	Hip flexor	570 (657)	410 (108)	0.078
Time to peak EMG amplitude	Lateral	High	Hip extensor	649 (1750)	679 (705)	0.872
Time to peak EMG amplitude	Lateral	High	Knee flexor	920 ± 294	733 ± 498	0.446
Time to peak EMG amplitude	Lateral	High	Knee extensor	574 ± 147	336 ± 100	0.008
Time to peak EMG amplitude	Lateral	High	Ankle dorsiflexor	223 (242)	231 (89)	0.873
Time to peak EMG amplitude	Lateral	High	Ankle plantarflexor	773 ± 108	933 ± 309	0.258
Time to peak EMG amplitude	Lateral	Low	Hip adductor	216 (488)	243 (167)	0.297
Time to peak EMG amplitude	Lateral	Low	Hip abductor	469 ± 203	591 ± 254	0.381
Time to peak EMG amplitude	Lateral	Low	Hip flexor	591 ± 359	326 ± 73	0.106
Time to peak EMG amplitude	Lateral	Low	Hip extensor	553 (710)	676 (537)	0.631
Time to peak EMG amplitude	Lateral	Low	Knee flexor	996 ± 562	1209 ± 648	0.557
Time to peak EMG amplitude	Lateral	Low	Knee extensor	370 (578)	302 (119)	0.078
Time to peak EMG amplitude	Lateral	Low	Ankle dorsiflexor	253 ± 42	262 ± 48	0.718
Time to peak EMG amplitude	Lateral	Low	Ankle plantarflexor	975 ± 643	1226 ± 615	0.506
Time to peak EMG amplitude	Lateral	Lowest	Hip adductor	1958 (1678)	2000 (1765)	1
Time to peak EMG amplitude	Lateral	Lowest	Hip abductor	946 ± 569	586 ± 200	0.174
Time to peak EMG amplitude	Lateral	Lowest	Hip flexor	1124 (1702)	642 (1746)	0.744
Time to peak EMG amplitude	Lateral	Lowest	Hip extensor	1143 (1496)	484 (880)	0.259
Time to peak EMG amplitude	Lateral	Lowest	Knee flexor	1177 ± 665	1125 ± 752	0.902
Time to peak EMG amplitude	Lateral	Lowest	Knee extensor	421 (1215)	270 (1768)	0.423
Time to peak EMG amplitude	Lateral	Lowest	Ankle dorsiflexor	256 (66)	250 (1779)	1
Time to peak EMG amplitude	Lateral	Lowest	Ankle plantarflexor	1010 ± 632	1483 ± 645	0.228
EMG burst duration	Anterior	Highest	Hip adductor	493 (653)	290 (392)	0.423
EMG burst duration	Anterior	Highest	Hip abductor	552 ± 234	667 ± 527	0.634
EMG burst duration	Anterior	Highest	Hip flexor	636 (222)	639 (1025)	0.631
EMG burst duration	Anterior	Highest	Hip extensor	261 (590)	194 (219)	0.337
EMG burst duration	Anterior	Highest	Knee flexor	703 (611)	495 (497)	0.15
EMG burst duration	Anterior	Highest	Knee extensor	1026 ± 274	1032 ± 863	0.988
EMG burst duration	Anterior	Highest	Ankle dorsiflexor	1547 ± 742	818 ± 320	0.052
EMG burst duration	Anterior	Highest	Ankle plantarflexor	345 ± 288	324 ± 96	0.868
EMG burst duration	Anterior	High	Hip adductor	371 ± 175	334 ± 171	0.718
EMG burst duration	Anterior	High	Hip abductor	980 ± 1060	317 ± 51	0.186
EMG burst duration	Anterior	High	Hip flexor	474 ± 243	589 ± 337	0.512
EMG burst duration	Anterior	High	Hip extensor	373 ± 358	182 ± 136	0.264
EMG burst duration	Anterior	High	Knee flexor	389 (442)	267 (626)	0.749
EMG burst duration	Anterior	High	Knee extensor	544 ± 173	622 ± 436	0.692
EMG burst duration	Anterior	High	Ankle dorsiflexor	1301 ± 968	671 ± 442	0.19
EMG burst duration	Anterior	High	Ankle plantarflexor	248 ± 173	264 ± 177	0.88
EMG burst duration	Anterior	Low	Hip adductor	235 (173)	228 (118)	0.749
EMG burst duration	Anterior	Low	Hip abductor	554 ± 253	379 ± 133	0.175
EMG burst duration	Anterior	Low	Hip flexor	365 (179)	407 (658)	0.423
EMG burst duration	Anterior	Low	Hip extensor	226 ± 108	190 ± 107	0.571
EMG burst duration	Anterior	Low	Knee flexor	596 ± 613	280 ± 161	0.27
EMG burst duration	Anterior	Low	Knee extensor	434 (1196)	409 (412)	0.749
EMG burst duration	Anterior	Low	Ankle dorsiflexor	665 (463)	306 (462)	0.109
EMG burst duration	Anterior	Low	Ankle plantarflexor	209 (508)	208 (311)	0.873
EMG burst duration	Anterior	Lowest	Hip adductor	285 ± 338	126 ± 83	0.311
EMG burst duration	Anterior	Lowest	Hip abductor	312 (517)	152 (68)	0.109
EMG burst duration	Anterior	Lowest	Hip flexor	237 (218)	266 (743)	0.873
EMG burst duration	Anterior	Lowest	Hip extensor	125 (346)	78 (128)	0.078
EMG burst duration	Anterior	Lowest	Knee flexor	607 ± 557	173 ± 158	0.118
EMG burst duration	Anterior	Lowest	Knee extensor	351 ± 250	307 ± 140	0.716
EMG burst duration	Anterior	Lowest	Ankle dorsiflexor	316 ± 38	404 ± 243	0.418
EMG burst duration	Anterior	Lowest	Ankle plantarflexor	222 ± 165	162 ± 111	0.481
EMG burst duration	Posterior	Highest	Hip adductor	333 (402)	321 (258)	1
EMG burst duration	Posterior	Highest	Hip abductor	633 (2083)	432 (844)	0.337
EMG burst duration	Posterior	Highest	Hip flexor	431 ± 189	437 ± 302	0.969
EMG burst duration	Posterior	Highest	Hip extensor	170 (814)	250 (420)	0.522
EMG burst duration	Posterior	Highest	Knee flexor	581 (1118)	445 (264)	0.749
EMG burst duration	Posterior	Highest	Knee extensor	615 ± 396	598 ± 301	0.933
EMG burst duration	Posterior	Highest	Ankle dorsiflexor	1087 ± 379	693 ± 431	0.124
EMG burst duration	Posterior	Highest	Ankle plantarflexor	393 ± 140	586 ± 320	0.22
EMG burst duration	Posterior	High	Hip adductor	288 ± 120	306 ± 155	0.823
EMG burst duration	Posterior	High	Hip abductor	276 (384)	307 (781)	0.631
EMG burst duration	Posterior	High	Hip flexor	244 ± 129	362 ± 174	0.215
EMG burst duration	Posterior	High	Hip extensor	139 (491)	161 (215)	0.423
EMG burst duration	Posterior	High	Knee flexor	491 (975)	338 (552)	0.873
EMG burst duration	Posterior	High	Knee extensor	291 ± 303	439 ± 217	0.351
EMG burst duration	Posterior	High	Ankle dorsiflexor	648 ± 300	545 ± 177	0.488
EMG burst duration	Posterior	High	Ankle plantarflexor	239 ± 68	320 ± 90	0.111
EMG burst duration	Posterior	Low	Hip adductor	414 (586)	225 (164)	0.631
EMG burst duration	Posterior	Low	Hip abductor	515 (1292)	509 (258)	0.873
EMG burst duration	Posterior	Low	Hip flexor	537 ± 338	597 ± 317	0.758
EMG burst duration	Posterior	Low	Hip extensor	162 (766)	173 (180)	0.749
EMG burst duration	Posterior	Low	Knee flexor	947 (2140)	385 (1150)	1
EMG burst duration	Posterior	Low	Knee extensor	1151 (1529)	576 (350)	0.229
EMG burst duration	Posterior	Low	Ankle dorsiflexor	809 ± 589	463 ± 232	0.211
EMG burst duration	Posterior	Low	Ankle plantarflexor	252 (205)	224 (183)	0.873
EMG burst duration	Posterior	Lowest	Hip adductor	161 ± 112	214 ± 181	0.55
EMG burst duration	Posterior	Lowest	Hip abductor	293 ± 175	101 ± 64	0.03
EMG burst duration	Posterior	Lowest	Hip flexor	138 ± 95	191 ± 125	0.423
EMG burst duration	Posterior	Lowest	Hip extensor	94 (308)	105 (111)	0.936
EMG burst duration	Posterior	Lowest	Knee flexor	291 ± 157	176 ± 96	0.155
EMG burst duration	Posterior	Lowest	Knee extensor	80 (225)	183 (123)	0.148
EMG burst duration	Posterior	Lowest	Ankle dorsiflexor	388 ± 257	482 ± 354	0.612
EMG burst duration	Posterior	Lowest	Ankle plantarflexor	145 ± 31	154 ± 24	0.587
EMG burst duration	Medial	Highest	Hip adductor	230 (328)	372 (528)	0.337
EMG burst duration	Medial	Highest	Hip abductor	549 ± 412	1032 ± 805	0.22
EMG burst duration	Medial	Highest	Hip flexor	503 (418)	547 (797)	0.873
EMG burst duration	Medial	Highest	Hip extensor	295 ± 357	552 ± 549	0.36
EMG burst duration	Medial	Highest	Knee flexor	349 (827)	288 (1676)	1
EMG burst duration	Medial	Highest	Knee extensor	551 (736)	543 (544)	0.873
EMG burst duration	Medial	Highest	Ankle dorsiflexor	945 (565)	645 (1005)	0.337
EMG burst duration	Medial	Highest	Ankle plantarflexor	154 ± 37	295 ± 85	0.004
EMG burst duration	Medial	High	Hip adductor	197 (257)	139 (289)	0.261
EMG burst duration	Medial	High	Hip abductor	493 (1106)	558 (207)	0.749
EMG burst duration	Medial	High	Hip flexor	302 (331)	473 (817)	0.337
EMG burst duration	Medial	High	Hip extensor	363 ± 315	324 ± 215	0.805
EMG burst duration	Medial	High	Knee flexor	366 (371)	297 (679)	0.873
EMG burst duration	Medial	High	Knee extensor	328 (582)	346 (1135)	0.749
EMG burst duration	Medial	High	Ankle dorsiflexor	683 (329)	521 (867)	0.47
EMG burst duration	Medial	High	Ankle plantarflexor	139 (183)	295 (213)	0.109
EMG burst duration	Medial	Low	Hip adductor	140 (72)	115 (881)	0.873
EMG burst duration	Medial	Low	Hip abductor	339 (329)	335 (275)	0.873
EMG burst duration	Medial	Low	Hip flexor	242 ± 51	281 ± 197	0.656
EMG burst duration	Medial	Low	Hip extensor	205 ± 126	187 ± 106	0.79
EMG burst duration	Medial	Low	Knee flexor	279 ± 174	175 ± 105	0.242
EMG burst duration	Medial	Low	Knee extensor	332 ± 162	252 ± 160	0.406
EMG burst duration	Medial	Low	Ankle dorsiflexor	593 ± 66	392 ± 285	0.149
EMG burst duration	Medial	Low	Ankle plantarflexor	150 ± 58	194 ± 59	0.215
EMG burst duration	Medial	Lowest	Hip adductor	144 (111)	98 (571)	0.747
EMG burst duration	Medial	Lowest	Hip abductor	350 ± 83	281 ± 118	0.265
EMG burst duration	Medial	Lowest	Hip flexor	170 ± 161	257 ± 178	0.397
EMG burst duration	Medial	Lowest	Hip extensor	119 (96)	243 (446)	0.127
EMG burst duration	Medial	Lowest	Knee flexor	223 ± 134	230 ± 189	0.94
EMG burst duration	Medial	Lowest	Knee extensor	373 ± 274	301 ± 147	0.586
EMG burst duration	Medial	Lowest	Ankle dorsiflexor	515 ± 442	435 ± 252	0.708
EMG burst duration	Medial	Lowest	Ankle plantarflexor	109 ± 57	131 ± 35	0.444
EMG burst duration	Lateral	Highest	Hip adductor	203 (119)	211 (130)	0.748
EMG burst duration	Lateral	Highest	Hip abductor	1128 ± 1102	641 ± 685	0.38
EMG burst duration	Lateral	Highest	Hip flexor	136 (382)	349 (365)	0.631
EMG burst duration	Lateral	Highest	Hip extensor	237 (574)	155 (522)	0.631
EMG burst duration	Lateral	Highest	Knee flexor	324 ± 271	237 ± 163	0.514
EMG burst duration	Lateral	Highest	Knee extensor	205 (1154)	477 (595)	0.749
EMG burst duration	Lateral	Highest	Ankle dorsiflexor	291 (246)	326 (847)	0.63
EMG burst duration	Lateral	Highest	Ankle plantarflexor	137 (408)	112 (61)	0.42
EMG burst duration	Lateral	High	Hip adductor	139 (66)	206 (508)	0.262
EMG burst duration	Lateral	High	Hip abductor	585 (706)	526 (700)	0.631
EMG burst duration	Lateral	High	Hip flexor	175 ± 87	268 ± 137	0.188
EMG burst duration	Lateral	High	Hip extensor	138 (124)	163 (296)	0.936
EMG burst duration	Lateral	High	Knee flexor	146 (282)	121 (85)	0.748
EMG burst duration	Lateral	High	Knee extensor	155 (105)	405 (596)	0.109
EMG burst duration	Lateral	High	Ankle dorsiflexor	359 ± 98	435 ± 332	0.613
EMG burst duration	Lateral	High	Ankle plantarflexor	138 ± 70	140 ± 71	0.966
EMG burst duration	Lateral	Low	Hip adductor	134 (116)	189 (242)	0.15
EMG burst duration	Lateral	Low	Hip abductor	403 ± 314	578 ± 508	0.49
EMG burst duration	Lateral	Low	Hip flexor	107 (125)	193 (306)	0.045
EMG burst duration	Lateral	Low	Hip extensor	128 (193)	247 (1266)	0.262
EMG burst duration	Lateral	Low	Knee flexor	282 (260)	109 (276)	0.229
EMG burst duration	Lateral	Low	Knee extensor	233 (482)	143 (503)	0.631
EMG burst duration	Lateral	Low	Ankle dorsiflexor	266 (183)	261 (480)	0.873
EMG burst duration	Lateral	Low	Ankle plantarflexor	103 (304)	127 (143)	0.872
EMG burst duration	Lateral	Lowest	Hip adductor	112 (85)	44 (162)	0.259
EMG burst duration	Lateral	Lowest	Hip abductor	327 (544)	183 (384)	0.631
EMG burst duration	Lateral	Lowest	Hip flexor	139 (165)	92 (330)	0.261
EMG burst duration	Lateral	Lowest	Hip extensor	105 ± 38	147 ± 126	0.452
EMG burst duration	Lateral	Lowest	Knee flexor	155 ± 144	103 ± 103	0.483
EMG burst duration	Lateral	Lowest	Knee extensor	226 (508)	83 (241)	0.199
EMG burst duration	Lateral	Lowest	Ankle dorsiflexor	314 ± 116	172 ± 163	0.113
EMG burst duration	Lateral	Lowest	Ankle plantarflexor	133 (110)	41 (474)	0.42
Agonist-antagonist co-contraction index	Anterior	Highest	Hip abductor-adductor	54% ± 15%	68% ± 14%	0.131
Agonist-antagonist co-contraction index	Anterior	Highest	Hip flexor-extensor	41% ± 24%	31% ± 19%	0.456
Agonist-antagonist co-contraction index	Anterior	Highest	Knee flexor-extensor	59% ± 20%	65% ± 7%	0.49
Agonist-antagonist co-contraction index	Anterior	Highest	Ankle dorsiflexor-plantarflexor	21% ± 8%	17% ± 12%	0.521
Agonist-antagonist co-contraction index	Anterior	High	Hip abductor-adductor	60% ± 18%	58% ± 23%	0.884
Agonist-antagonist co-contraction index	Anterior	High	Hip flexor-extensor	33% ± 22%	34% ± 25%	0.954
Agonist-antagonist co-contraction index	Anterior	High	Knee flexor-extensor	48% ± 16%	53% ± 22%	0.683
Agonist-antagonist co-contraction index	Anterior	High	Ankle dorsiflexor-plantarflexor	11% (20%)	24% (28%)	0.337
Agonist-antagonist co-contraction index	Anterior	Low	Hip abductor-adductor	47% ± 27%	79% ± 9%	0.031
Agonist-antagonist co-contraction index	Anterior	Low	Hip flexor-extensor	39% ± 26%	29% ± 23%	0.498
Agonist-antagonist co-contraction index	Anterior	Low	Knee flexor-extensor	53% ± 7%	51% ± 21%	0.883
Agonist-antagonist co-contraction index	Anterior	Low	Ankle dorsiflexor-plantarflexor	22% ± 13%	24% ± 19%	0.83
Agonist-antagonist co-contraction index	Anterior	Lowest	Hip abductor-adductor	23% ± 21%	19% ± 25%	0.761
Agonist-antagonist co-contraction index	Anterior	Lowest	Hip flexor-extensor	5% (55%)	14% (20%)	0.868
Agonist-antagonist co-contraction index	Anterior	Lowest	Knee flexor-extensor	36% ± 17%	26% ± 17%	0.312
Agonist-antagonist co-contraction index	Anterior	Lowest	Ankle dorsiflexor-plantarflexor	12% ± 11%	23% ± 30%	0.444
Agonist-antagonist co-contraction index	Posterior	Highest	Hip abductor-adductor	60% ± 18%	63% ± 18%	0.764
Agonist-antagonist co-contraction index	Posterior	Highest	Hip flexor-extensor	40% ± 25%	45% ± 24%	0.719
Agonist-antagonist co-contraction index	Posterior	Highest	Knee flexor-extensor	34% ± 31%	59% ± 20%	0.131
Agonist-antagonist co-contraction index	Posterior	Highest	Ankle dorsiflexor-plantarflexor	64% ± 17%	50% ± 27%	0.334
Agonist-antagonist co-contraction index	Posterior	High	Hip abductor-adductor	43% ± 27%	65% ± 24%	0.168
Agonist-antagonist co-contraction index	Posterior	High	Hip flexor-extensor	9% (42%)	52% (37%)	0.053
Agonist-antagonist co-contraction index	Posterior	High	Knee flexor-extensor	32% ± 21%	57% ± 26%	0.093
Agonist-antagonist co-contraction index	Posterior	High	Ankle dorsiflexor-plantarflexor	68% ± 12%	51% ± 25%	0.155
Agonist-antagonist co-contraction index	Posterior	Low	Hip abductor-adductor	48% ± 21%	71% ± 15%	0.048
Agonist-antagonist co-contraction index	Posterior	Low	Hip flexor-extensor	27% ± 34%	34% ± 31%	0.716
Agonist-antagonist co-contraction index	Posterior	Low	Knee flexor-extensor	22% ± 27%	59% ± 37%	0.077
Agonist-antagonist co-contraction index	Posterior	Low	Ankle dorsiflexor-plantarflexor	58% ± 16%	46% ± 27%	0.37
Agonist-antagonist co-contraction index	Posterior	Lowest	Hip abductor-adductor	11% ± 13%	21% ± 21%	0.378
Agonist-antagonist co-contraction index	Posterior	Lowest	Hip flexor-extensor	0% (25%)	11% (32%)	0.475
Agonist-antagonist co-contraction index	Posterior	Lowest	Knee flexor-extensor	14% ± 17%	18% ± 23%	0.707
Agonist-antagonist co-contraction index	Posterior	Lowest	Ankle dorsiflexor-plantarflexor	4% (26%)	39% (39%)	0.061
Agonist-antagonist co-contraction index	Medial	Highest	Hip abductor-adductor	41% ± 24%	40% ± 27%	0.963
Agonist-antagonist co-contraction index	Medial	Highest	Hip flexor-extensor	54% (48%)	72% (24%)	0.631
Agonist-antagonist co-contraction index	Medial	Highest	Knee flexor-extensor	46% ± 30%	50% ± 33%	0.844
Agonist-antagonist co-contraction index	Medial	Highest	Ankle dorsiflexor-plantarflexor	31% (16%)	48% (22%)	0.262
Agonist-antagonist co-contraction index	Medial	High	Hip abductor-adductor	32% ± 11%	41% ± 21%	0.39
Agonist-antagonist co-contraction index	Medial	High	Hip flexor-extensor	43% ± 33%	59% ± 16%	0.309
Agonist-antagonist co-contraction index	Medial	High	Knee flexor-extensor	39% (67%)	49% (50%)	0.63
Agonist-antagonist co-contraction index	Medial	High	Ankle dorsiflexor-plantarflexor	26% ± 22%	42% ± 20%	0.217
Agonist-antagonist co-contraction index	Medial	Low	Hip abductor-adductor	19% ± 22%	24% ± 27%	0.772
Agonist-antagonist co-contraction index	Medial	Low	Hip flexor-extensor	36% ± 38%	51% ± 35%	0.481
Agonist-antagonist co-contraction index	Medial	Low	Knee flexor-extensor	27% ± 24%	27% ± 36%	0.992
Agonist-antagonist co-contraction index	Medial	Low	Ankle dorsiflexor-plantarflexor	38% ± 12%	24% ± 16%	0.125
Agonist-antagonist co-contraction index	Medial	Lowest	Hip abductor-adductor	0% (22%)	0% (35%)	0.703
Agonist-antagonist co-contraction index	Medial	Lowest	Hip flexor-extensor	27% ± 33%	50% ± 36%	0.277
Agonist-antagonist co-contraction index	Medial	Lowest	Knee flexor-extensor	0% (37%)	25% (49%)	0.135
Agonist-antagonist co-contraction index	Medial	Lowest	Ankle dorsiflexor-plantarflexor	25% ± 19%	41% ± 18%	0.164
Agonist-antagonist co-contraction index	Lateral	Highest	Hip abductor-adductor	43% ± 14%	53% ± 30%	0.466
Agonist-antagonist co-contraction index	Lateral	Highest	Hip flexor-extensor	19% ± 25%	27% ± 11%	0.484
Agonist-antagonist co-contraction index	Lateral	Highest	Knee flexor-extensor	0% (35%)	40% (59%)	0.305
Agonist-antagonist co-contraction index	Lateral	Highest	Ankle dorsiflexor-plantarflexor	15% (26%)	14% (30%)	0.744
Agonist-antagonist co-contraction index	Lateral	High	Hip abductor-adductor	33% ± 8%	29% ± 19%	0.646
Agonist-antagonist co-contraction index	Lateral	High	Hip flexor-extensor	0% (36%)	14% (26%)	0.732
Agonist-antagonist co-contraction index	Lateral	High	Knee flexor-extensor	16% ± 22%	37% ± 40%	0.295
Agonist-antagonist co-contraction index	Lateral	High	Ankle dorsiflexor-plantarflexor	10% (25%)	0% (23%)	0.305
Agonist-antagonist co-contraction index	Lateral	Low	Hip abductor-adductor	29% ± 20%	50% ± 23%	0.128
Agonist-antagonist co-contraction index	Lateral	Low	Hip flexor-extensor	21% ± 17%	17% ± 14%	0.678
Agonist-antagonist co-contraction index	Lateral	Low	Knee flexor-extensor	0% (41%)	0% (61%)	0.849
Agonist-antagonist co-contraction index	Lateral	Low	Ankle dorsiflexor-plantarflexor	7% (28%)	26% (27%)	0.74
Agonist-antagonist co-contraction index	Lateral	Lowest	Hip abductor-adductor	0% (19%)	0% (23%)	0.674
Agonist-antagonist co-contraction index	Lateral	Lowest	Hip flexor-extensor	0% (21%)	6% (24%)	0.391
Agonist-antagonist co-contraction index	Lateral	Lowest	Knee flexor-extensor	0% (27%)	0% (28%)	1
Agonist-antagonist co-contraction index	Lateral	Lowest	Ankle dorsiflexor-plantarflexor	2% (31%)	0% (3%)	0.216

## Sheet: Angle
Parameter	Direction	Intensity	Joint motion	Faller (n = 6)	Non-faller (n = 6)	p value
Angle onset latency	Anterior	Highest	Hip adduction	975 ± 741	366 ± 130	0.101		Note: For normally-distributed data, "mean ± standard deviation" is used to indicate descriptive statistics, and independent sample t test was used to examine the difference between older fallers and older non-fallers. For non-normally distributed data, "median (interquartile range)" is used to indicate descriptive statistics, and Mann-Whitney U test was used to examine the difference between old…
Angle onset latency	Anterior	Highest	Hip abduction	436 ± 195	757 ± 682	0.293
Angle onset latency	Anterior	Highest	Hip flexion	88 ± 18	90 ± 69	0.959
Angle onset latency	Anterior	Highest	Hip extension	1069 ± 642	1024 ± 528	0.896
Angle onset latency	Anterior	Highest	Knee flexion	188 ± 60	175 ± 76	0.747
Angle onset latency	Anterior	Highest	Knee extension	1013 ± 814	758 ± 903	0.618
Angle onset latency	Anterior	Highest	Ankle dorsiflexion	313 ± 87	298 ± 55	0.725
Angle onset latency	Anterior	Highest	Ankle plantarflexion	61 ± 44	41 ± 29	0.379
Angle onset latency	Anterior	High	Hip adduction	908 ± 700	891 ± 768	0.97
Angle onset latency	Anterior	High	Hip abduction	521 (318)	180 (1038)	0.262
Angle onset latency	Anterior	High	Hip flexion	82 ± 34	59 ± 31	0.259
Angle onset latency	Anterior	High	Hip extension	1127 ± 691	786 ± 341	0.304
Angle onset latency	Anterior	High	Knee flexion	164 ± 70	160 ± 17	0.901
Angle onset latency	Anterior	High	Knee extension	1886 (528)	860 (1568)	0.254
Angle onset latency	Anterior	High	Ankle dorsiflexion	306 (171)	276 (113)	1
Angle onset latency	Anterior	High	Ankle plantarflexion	68 (87)	34 (271)	0.575
Angle onset latency	Anterior	Low	Hip adduction	861 ± 618	255 ± 163	0.043
Angle onset latency	Anterior	Low	Hip abduction	391 (643)	529 (1520)	0.378
Angle onset latency	Anterior	Low	Hip flexion	132 (451)	130 (213)	0.522
Angle onset latency	Anterior	Low	Hip extension	1305 ± 798	750 ± 403	0.17
Angle onset latency	Anterior	Low	Knee flexion	162 ± 59	189 ± 45	0.394
Angle onset latency	Anterior	Low	Knee extension	2000 (1959)	1019 (1638)	0.608
Angle onset latency	Anterior	Low	Ankle dorsiflexion	317 (267)	275 (24)	0.228
Angle onset latency	Anterior	Low	Ankle plantarflexion	65 (266)	80 (517)	0.749
Angle onset latency	Anterior	Lowest	Hip adduction	733 ± 376	464 ± 358	0.234
Angle onset latency	Anterior	Lowest	Hip abduction	1906 (1354)	1350 (1373)	0.798
Angle onset latency	Anterior	Lowest	Hip flexion	161 ± 33	145 ± 97	0.718
Angle onset latency	Anterior	Lowest	Hip extension	1075 ± 791	464 ± 265	0.122
Angle onset latency	Anterior	Lowest	Knee flexion	218 (190)	224 (85)	0.873
Angle onset latency	Anterior	Lowest	Knee extension	1864 (1241)	677 (1909)	0.406
Angle onset latency	Anterior	Lowest	Ankle dorsiflexion	307 (217)	392 (249)	0.109
Angle onset latency	Anterior	Lowest	Ankle plantarflexion	98 (143)	97 (267)	0.522
Angle onset latency	Posterior	Highest	Hip adduction	393 ± 274	516 ± 231	0.42
Angle onset latency	Posterior	Highest	Hip abduction	379 (330)	318 (528)	0.2
Angle onset latency	Posterior	Highest	Hip flexion	398 ± 188	291 ± 50	0.207
Angle onset latency	Posterior	Highest	Hip extension	48 (26)	32 (533)	0.872
Angle onset latency	Posterior	Highest	Knee flexion	168 (553)	187 (453)	0.631
Angle onset latency	Posterior	Highest	Knee extension	273 (932)	794 (1100)	0.423
Angle onset latency	Posterior	Highest	Ankle dorsiflexion	54 ± 37	37 ± 23	0.358
Angle onset latency	Posterior	Highest	Ankle plantarflexion	712 ± 353	469 ± 146	0.165
Angle onset latency	Posterior	High	Hip adduction	397 (929)	373 (309)	0.522
Angle onset latency	Posterior	High	Hip abduction	467 (678)	643 (543)	0.522
Angle onset latency	Posterior	High	Hip flexion	359 ± 119	283 ± 82	0.226
Angle onset latency	Posterior	High	Hip extension	71 (71)	52 (581)	0.873
Angle onset latency	Posterior	High	Knee flexion	223 (799)	163 (92)	0.2
Angle onset latency	Posterior	High	Knee extension	298 (1763)	568 (814)	0.262
Angle onset latency	Posterior	High	Ankle dorsiflexion	65 (50)	49 (34)	0.575
Angle onset latency	Posterior	High	Ankle plantarflexion	774 (576)	365 (233)	0.055
Angle onset latency	Posterior	Low	Hip adduction	295 (1165)	582 (1056)	0.522
Angle onset latency	Posterior	Low	Hip abduction	574 (708)	403 (814)	0.378
Angle onset latency	Posterior	Low	Hip flexion	391 (661)	357 (52)	1
Angle onset latency	Posterior	Low	Hip extension	72 (546)	40 (575)	0.296
Angle onset latency	Posterior	Low	Knee flexion	289 (759)	395 (278)	0.749
Angle onset latency	Posterior	Low	Knee extension	547 ± 576	550 ± 325	0.991
Angle onset latency	Posterior	Low	Ankle dorsiflexion	117 (159)	76 (66)	0.173
Angle onset latency	Posterior	Low	Ankle plantarflexion	551 (483)	448 (316)	0.337
Angle onset latency	Posterior	Lowest	Hip adduction	578 (768)	542 (386)	0.688
Angle onset latency	Posterior	Lowest	Hip abduction	774 ± 524	1078 ± 793	0.452
Angle onset latency	Posterior	Lowest	Hip flexion	382 ± 95	386 ± 91	0.942
Angle onset latency	Posterior	Lowest	Hip extension	554 (1808)	2000 (1911)	0.732
Angle onset latency	Posterior	Lowest	Knee flexion	330 (681)	435 (1196)	0.378
Angle onset latency	Posterior	Lowest	Knee extension	656 ± 791	895 ± 677	0.586
Angle onset latency	Posterior	Lowest	Ankle dorsiflexion	143 ± 89	90 ± 32	0.205
Angle onset latency	Posterior	Lowest	Ankle plantarflexion	725 ± 323	531 ± 108	0.211
Angle onset latency	Medial	Highest	Hip adduction	38 ± 18	21 ± 13	0.087
Angle onset latency	Medial	Highest	Hip abduction	594 ± 169	867 ± 615	0.32
Angle onset latency	Medial	Highest	Hip flexion	201 ± 122	180 ± 99	0.747
Angle onset latency	Medial	Highest	Hip extension	1340 ± 861	1632 ± 437	0.476
Angle onset latency	Medial	Highest	Knee flexion	142 ± 50	152 ± 43	0.734
Angle onset latency	Medial	Highest	Knee extension	1093 ± 625	1341 ± 638	0.511
Angle onset latency	Medial	Highest	Ankle dorsiflexion	142 ± 48	174 ± 102	0.508
Angle onset latency	Medial	Highest	Ankle plantarflexion	1382 ± 633	710 ± 202	0.048
Angle onset latency	Medial	High	Hip adduction	37 (28)	27 (88)	0.873
Angle onset latency	Medial	High	Hip abduction	789 ± 266	696 ± 238	0.534
Angle onset latency	Medial	High	Hip flexion	234 (206)	219 (180)	0.688
Angle onset latency	Medial	High	Hip extension	404 (1989)	1870 (1102)	0.245
Angle onset latency	Medial	High	Knee flexion	205 ± 97	244 ± 118	0.545
Angle onset latency	Medial	High	Knee extension	692 ± 555	827 ± 546	0.68
Angle onset latency	Medial	High	Ankle dorsiflexion	174 ± 66	193 ± 77	0.653
Angle onset latency	Medial	High	Ankle plantarflexion	1143 ± 605	574 ± 377	0.079
Angle onset latency	Medial	Low	Hip adduction	113 (70)	45 (521)	0.054
Angle onset latency	Medial	Low	Hip abduction	631 ± 191	587 ± 229	0.721
Angle onset latency	Medial	Low	Hip flexion	225 (164)	267 (185)	0.873
Angle onset latency	Medial	Low	Hip extension	2000 (439)	1672 (929)	0.391
Angle onset latency	Medial	Low	Knee flexion	212 ± 110	204 ± 99	0.889
Angle onset latency	Medial	Low	Knee extension	1512 (1311)	897 (1017)	0.197
Angle onset latency	Medial	Low	Ankle dorsiflexion	226 ± 71	220 ± 86	0.901
Angle onset latency	Medial	Low	Ankle plantarflexion	1365 ± 619	905 ± 566	0.209
Angle onset latency	Medial	Lowest	Hip adduction	107 (175)	75 (1950)	0.748
Angle onset latency	Medial	Lowest	Hip abduction	697 ± 180	520 ± 217	0.155
Angle onset latency	Medial	Lowest	Hip flexion	398 ± 268	393 ± 143	0.968
Angle onset latency	Medial	Lowest	Hip extension	1360 (1225)	1942 (1499)	0.37
Angle onset latency	Medial	Lowest	Knee flexion	200 (347)	272 (200)	0.522
Angle onset latency	Medial	Lowest	Knee extension	1018 ± 579	969 ± 583	0.888
Angle onset latency	Medial	Lowest	Ankle dorsiflexion	227 (381)	182 (206)	0.109
Angle onset latency	Medial	Lowest	Ankle plantarflexion	1239 ± 603	551 ± 257	0.038
Angle onset latency	Lateral	Highest	Hip adduction	817 ± 371	981 ± 549	0.556
Angle onset latency	Lateral	Highest	Hip abduction	44 (50)	36 (85)	0.873
Angle onset latency	Lateral	Highest	Hip flexion	303 ± 173	144 ± 69	0.078
Angle onset latency	Lateral	Highest	Hip extension	2000 (1661)	677 (1255)	0.245
Angle onset latency	Lateral	Highest	Knee flexion	179 (582)	219 (99)	0.631
Angle onset latency	Lateral	Highest	Knee extension	1079 (1878)	560 (1053)	0.519
Angle onset latency	Lateral	Highest	Ankle dorsiflexion	1402 (1758)	260 (1797)	0.514
Angle onset latency	Lateral	Highest	Ankle plantarflexion	138 (582)	378 (524)	0.2
Angle onset latency	Lateral	High	Hip adduction	913 ± 317	711 ± 364	0.33
Angle onset latency	Lateral	High	Hip abduction	55 ± 19	64 ± 71	0.761
Angle onset latency	Lateral	High	Hip flexion	170 (217)	221 (238)	0.749
Angle onset latency	Lateral	High	Hip extension	1149 ± 711	1135 ± 670	0.972
Angle onset latency	Lateral	High	Knee flexion	258 ± 127	227 ± 147	0.711
Angle onset latency	Lateral	High	Knee extension	900 ± 815	1275 ± 796	0.439
Angle onset latency	Lateral	High	Ankle dorsiflexion	715 (588)	348 (1831)	0.873
Angle onset latency	Lateral	High	Ankle plantarflexion	137 (491)	370 (1814)	0.262
Angle onset latency	Lateral	Low	Hip adduction	855 ± 329	792 ± 321	0.743
Angle onset latency	Lateral	Low	Hip abduction	79 (41)	19 (100)	0.229
Angle onset latency	Lateral	Low	Hip flexion	228 ± 194	311 ± 153	0.433
Angle onset latency	Lateral	Low	Hip extension	888 (1201)	1519 (1336)	0.197
Angle onset latency	Lateral	Low	Knee flexion	189 (174)	266 (878)	0.092
Angle onset latency	Lateral	Low	Knee extension	1009 (900)	544 (1837)	1
Angle onset latency	Lateral	Low	Ankle dorsiflexion	724 ± 406	748 ± 756	0.946
Angle onset latency	Lateral	Low	Ankle plantarflexion	168 (548)	360 (987)	0.148
Angle onset latency	Lateral	Lowest	Hip adduction	698 ± 290	646 ± 299	0.765
Angle onset latency	Lateral	Lowest	Hip abduction	155 (594)	57 (61)	0.006
Angle onset latency	Lateral	Lowest	Hip flexion	198 (129)	197 (271)	0.63
Angle onset latency	Lateral	Lowest	Hip extension	1066 ± 694	1193 ± 697	0.759
Angle onset latency	Lateral	Lowest	Knee flexion	236 (311)	377 (1826)	0.336
Angle onset latency	Lateral	Lowest	Knee extension	540 ± 632	905 ± 621	0.336
Angle onset latency	Lateral	Lowest	Ankle dorsiflexion	831 ± 585	962 ± 592	0.707
Angle onset latency	Lateral	Lowest	Ankle plantarflexion	289 (605)	367 (537)	0.63
Time to peak angle	Anterior	Highest	Hip adduction	1610 ± 455	894 ± 190	0.005
Time to peak angle	Anterior	Highest	Hip abduction	964 ± 327	1179 ± 585	0.45
Time to peak angle	Anterior	Highest	Hip flexion	727 ± 477	526 ± 214	0.37
Time to peak angle	Anterior	Highest	Hip extension	1911 (1068)	1470 (1047)	0.629
Time to peak angle	Anterior	Highest	Knee flexion	660 (471)	465 (223)	0.262
Time to peak angle	Anterior	Highest	Knee extension	1015 (1441)	490 (1942)	0.328
Time to peak angle	Anterior	Highest	Ankle dorsiflexion	714 (418)	481 (426)	0.2
Time to peak angle	Anterior	Highest	Ankle plantarflexion	165 (216)	298 (376)	0.423
Time to peak angle	Anterior	High	Hip adduction	1259 ± 640	1188 ± 690	0.858
Time to peak angle	Anterior	High	Hip abduction	1087 (675)	921 (710)	0.749
Time to peak angle	Anterior	High	Hip flexion	630 ± 281	379 ± 133	0.076
Time to peak angle	Anterior	High	Hip extension	1437 ± 571	1257 ± 578	0.599
Time to peak angle	Anterior	High	Knee flexion	501 (537)	440 (33)	0.004
Time to peak angle	Anterior	High	Knee extension	2000 (93)	1254 (1467)	0.087
Time to peak angle	Anterior	High	Ankle dorsiflexion	530 (318)	455 (186)	0.109
Time to peak angle	Anterior	High	Ankle plantarflexion	585 ± 527	511 ± 379	0.787
Time to peak angle	Anterior	Low	Hip adduction	1478 ± 427	644 ± 274	0.002
Time to peak angle	Anterior	Low	Hip abduction	1045 ± 541	1349 ± 614	0.385
Time to peak angle	Anterior	Low	Hip flexion	868 ± 458	426 ± 133	0.065
Time to peak angle	Anterior	Low	Hip extension	1539 ± 542	1194 ± 373	0.228
Time to peak angle	Anterior	Low	Knee flexion	519 (152)	458 (29)	0.025
Time to peak angle	Anterior	Low	Knee extension	2000 (1473)	1358 (1256)	0.608
Time to peak angle	Anterior	Low	Ankle dorsiflexion	797 (687)	487 (446)	0.2
Time to peak angle	Anterior	Low	Ankle plantarflexion	197 (743)	347 (1007)	0.873
Time to peak angle	Anterior	Lowest	Hip adduction	1347 ± 184	940 ± 319	0.022
Time to peak angle	Anterior	Lowest	Hip abduction	2000 (820)	1656 (919)	0.592
Time to peak angle	Anterior	Lowest	Hip flexion	887 (967)	433 (547)	0.423
Time to peak angle	Anterior	Lowest	Hip extension	1332 ± 592	937 ± 607	0.28
Time to peak angle	Anterior	Lowest	Knee flexion	948 ± 295	450 ± 67	0.008
Time to peak angle	Anterior	Lowest	Knee extension	1910 (959)	959 (1852)	0.406
Time to peak angle	Anterior	Lowest	Ankle dorsiflexion	829 ± 392	768 ± 318	0.774
Time to peak angle	Anterior	Lowest	Ankle plantarflexion	222 (356)	243 (236)	0.749
Time to peak angle	Posterior	Highest	Hip adduction	1058 ± 609	1237 ± 459	0.579
Time to peak angle	Posterior	Highest	Hip abduction	807 (1043)	606 (713)	0.522
Time to peak angle	Posterior	Highest	Hip flexion	951 ± 322	731 ± 181	0.175
Time to peak angle	Posterior	Highest	Hip extension	193 (81)	160 (966)	0.631
Time to peak angle	Posterior	Highest	Knee flexion	725 ± 682	562 ± 244	0.592
Time to peak angle	Posterior	Highest	Knee extension	968 ± 689	1207 ± 744	0.576
Time to peak angle	Posterior	Highest	Ankle dorsiflexion	311 ± 123	222 ± 62	0.144
Time to peak angle	Posterior	Highest	Ankle plantarflexion	1535 ± 454	1084 ± 438	0.111
Time to peak angle	Posterior	High	Hip adduction	1142 ± 698	814 ± 152	0.307
Time to peak angle	Posterior	High	Hip abduction	1284 ± 683	1294 ± 453	0.977
Time to peak angle	Posterior	High	Hip flexion	1027 (681)	723 (201)	0.149
Time to peak angle	Posterior	High	Hip extension	213 (194)	161 (529)	0.522
Time to peak angle	Posterior	High	Knee flexion	888 ± 607	490 ± 203	0.159
Time to peak angle	Posterior	High	Knee extension	699 (1509)	1267 (1075)	0.629
Time to peak angle	Posterior	High	Ankle dorsiflexion	380 ± 158	303 ± 137	0.391
Time to peak angle	Posterior	High	Ankle plantarflexion	1435 ± 299	979 ± 378	0.043
Time to peak angle	Posterior	Low	Hip adduction	1286 ± 550	1248 ± 516	0.903
Time to peak angle	Posterior	Low	Hip abduction	1173 ± 440	1108 ± 530	0.821
Time to peak angle	Posterior	Low	Hip flexion	1065 (605)	720 (177)	0.109
Time to peak angle	Posterior	Low	Hip extension	239 (552)	209 (490)	0.936
Time to peak angle	Posterior	Low	Knee flexion	1119 ± 606	786 ± 295	0.264
Time to peak angle	Posterior	Low	Knee extension	870 ± 471	1155 ± 448	0.31
Time to peak angle	Posterior	Low	Ankle dorsiflexion	729 ± 404	392 ± 174	0.09
Time to peak angle	Posterior	Low	Ankle plantarflexion	1110 ± 465	1261 ± 344	0.536
Time to peak angle	Posterior	Lowest	Hip adduction	1191 ± 434	1437 ± 441	0.354
Time to peak angle	Posterior	Lowest	Hip abduction	1185 ± 556	1286 ± 646	0.777
Time to peak angle	Posterior	Lowest	Hip flexion	739 ± 154	841 ± 255	0.422
Time to peak angle	Posterior	Lowest	Hip extension	1230 (1732)	2000 (1809)	0.608
Time to peak angle	Posterior	Lowest	Knee flexion	894 ± 627	1045 ± 563	0.671
Time to peak angle	Posterior	Lowest	Knee extension	1246 ± 563	1322 ± 711	0.84
Time to peak angle	Posterior	Lowest	Ankle dorsiflexion	788 ± 651	233 ± 81	0.065
Time to peak angle	Posterior	Lowest	Ankle plantarflexion	1220 ± 502	1350 ± 273	0.591
Time to peak angle	Medial	Highest	Hip adduction	276 ± 55	503 ± 347	0.171
Time to peak angle	Medial	Highest	Hip abduction	1097 ± 388	1184 ± 511	0.746
Time to peak angle	Medial	Highest	Hip flexion	801 ± 322	905 ± 81	0.463
Time to peak angle	Medial	Highest	Hip extension	2000 (482)	2000 (326)	0.849
Time to peak angle	Medial	Highest	Knee flexion	637 ± 177	653 ± 118	0.86
Time to peak angle	Medial	Highest	Knee extension	1575 (954)	1987 (186)	0.036
Time to peak angle	Medial	Highest	Ankle dorsiflexion	570 ± 169	665 ± 424	0.621
Time to peak angle	Medial	Highest	Ankle plantarflexion	1740 (1040)	1155 (135)	0.336
Time to peak angle	Medial	High	Hip adduction	301 ± 64	388 ± 137	0.188
Time to peak angle	Medial	High	Hip abduction	1197 ± 331	1152 ± 451	0.849
Time to peak angle	Medial	High	Hip flexion	761 ± 305	908 ± 239	0.373
Time to peak angle	Medial	High	Hip extension	1102 ± 757	2000 ± 0	0.034
Time to peak angle	Medial	High	Knee flexion	607 (239)	391 (299)	0.109
Time to peak angle	Medial	High	Knee extension	1269 ± 620	1441 ± 467	0.599
Time to peak angle	Medial	High	Ankle dorsiflexion	632 ± 300	538 ± 189	0.531
Time to peak angle	Medial	High	Ankle plantarflexion	1486 (937)	1049 (358)	0.078
Time to peak angle	Medial	Low	Hip adduction	306 (157)	267 (654)	0.522
Time to peak angle	Medial	Low	Hip abduction	1067 ± 304	1266 ± 454	0.393
Time to peak angle	Medial	Low	Hip flexion	649 (296)	705 (145)	0.337
Time to peak angle	Medial	Low	Hip extension	2000 (102)	1907 (257)	0.295
Time to peak angle	Medial	Low	Knee flexion	568 ± 111	524 ± 197	0.643
Time to peak angle	Medial	Low	Knee extension	1854 (869)	1656 (528)	0.42
Time to peak angle	Medial	Low	Ankle dorsiflexion	658 ± 417	570 ± 338	0.695
Time to peak angle	Medial	Low	Ankle plantarflexion	1489 ± 522	1297 ± 462	0.516
Time to peak angle	Medial	Lowest	Hip adduction	314 (187)	326 (1802)	0.748
Time to peak angle	Medial	Lowest	Hip abduction	1136 ± 207	1014 ± 339	0.471
Time to peak angle	Medial	Lowest	Hip flexion	802 (661)	855 (333)	1
Time to peak angle	Medial	Lowest	Hip extension	1658 (793)	2000 (965)	0.406
Time to peak angle	Medial	Lowest	Knee flexion	831 ± 352	614 ± 191	0.214
Time to peak angle	Medial	Lowest	Knee extension	1361 ± 374	1357 ± 511	0.988
Time to peak angle	Medial	Lowest	Ankle dorsiflexion	547 (691)	401 (573)	0.337
Time to peak angle	Medial	Lowest	Ankle plantarflexion	1419 ± 522	1078 ± 515	0.281
Time to peak angle	Lateral	Highest	Hip adduction	1323 ± 575	1317 ± 413	0.984
Time to peak angle	Lateral	Highest	Hip abduction	318 ± 28	325 ± 126	0.907
Time to peak angle	Lateral	Highest	Hip flexion	856 ± 112	772 ± 341	0.583
Time to peak angle	Lateral	Highest	Hip extension	2000 (383)	1247 (1662)	0.049
Time to peak angle	Lateral	Highest	Knee flexion	848 ± 687	524 ± 138	0.305
Time to peak angle	Lateral	Highest	Knee extension	1511 (1246)	1353 (1414)	0.333
Time to peak angle	Lateral	Highest	Ankle dorsiflexion	1904 (580)	965 (1633)	0.245
Time to peak angle	Lateral	Highest	Ankle plantarflexion	782 ± 659	1074 ± 397	0.374
Time to peak angle	Lateral	High	Hip adduction	1326 ± 305	1245 ± 351	0.68
Time to peak angle	Lateral	High	Hip abduction	346 ± 75	337 ± 141	0.895
Time to peak angle	Lateral	High	Hip flexion	710 ± 212	674 ± 244	0.793
Time to peak angle	Lateral	High	Hip extension	1656 (902)	1764 (1144)	0.747
Time to peak angle	Lateral	High	Knee flexion	538 ± 204	598 ± 290	0.689
Time to peak angle	Lateral	High	Knee extension	1436 ± 543	1584 ± 469	0.624
Time to peak angle	Lateral	High	Ankle dorsiflexion	1124 ± 444	1194 ± 735	0.846
Time to peak angle	Lateral	High	Ankle plantarflexion	579 (634)	897 (1379)	0.199
Time to peak angle	Lateral	Low	Hip adduction	1013 (669)	1311 (507)	0.631
Time to peak angle	Lateral	Low	Hip abduction	337 ± 49	321 ± 118	0.772
Time to peak angle	Lateral	Low	Hip flexion	669 (486)	621 (441)	0.873
Time to peak angle	Lateral	Low	Hip extension	1207 (1366)	1844 (1075)	0.147
Time to peak angle	Lateral	Low	Knee flexion	845 ± 602	922 ± 595	0.828
Time to peak angle	Lateral	Low	Knee extension	1138 ± 700	1247 ± 779	0.805
Time to peak angle	Lateral	Low	Ankle dorsiflexion	1298 ± 492	1413 ± 565	0.717
Time to peak angle	Lateral	Low	Ankle plantarflexion	920 ± 636	1325 ± 412	0.219
Time to peak angle	Lateral	Lowest	Hip adduction	1261 ± 304	1294 ± 483	0.888
Time to peak angle	Lateral	Lowest	Hip abduction	482 (648)	282 (378)	0.2
Time to peak angle	Lateral	Lowest	Hip flexion	796 ± 344	599 ± 190	0.247
Time to peak angle	Lateral	Lowest	Hip extension	1563 (952)	1828 (899)	0.42
Time to peak angle	Lateral	Lowest	Knee flexion	466 (472)	622 (1555)	0.199
Time to peak angle	Lateral	Lowest	Knee extension	991 ± 668	1388 ± 352	0.226
Time to peak angle	Lateral	Lowest	Ankle dorsiflexion	1222 ± 527	1423 ± 613	0.555
Time to peak angle	Lateral	Lowest	Ankle plantarflexion	895 ± 674	900 ± 341	0.988
Peak angle	Anterior	Highest	Hip adduction	2 (1)	1 (2)	0.749
Peak angle	Anterior	Highest	Hip abduction	2 ± 1	1 ± 1	0.031
Peak angle	Anterior	Highest	Hip flexion	7 ± 5	5 ± 3	0.309
Peak angle	Anterior	Highest	Hip extension	2 ± 2	3 ± 2	0.663
Peak angle	Anterior	Highest	Knee flexion	12 ± 9	9 ± 6	0.488
Peak angle	Anterior	Highest	Knee extension	1 ± 1	1 ± 1	0.516
Peak angle	Anterior	Highest	Ankle dorsiflexion	8 ± 5	6 ± 3	0.437
Peak angle	Anterior	Highest	Ankle plantarflexion	2 (2)	2 (1)	0.873
Peak angle	Anterior	High	Hip adduction	1 ± 1	1 ± 0	0.445
Peak angle	Anterior	High	Hip abduction	1 (2)	1 (1)	0.631
Peak angle	Anterior	High	Hip flexion	7 ± 7	3 ± 2	0.277
Peak angle	Anterior	High	Hip extension	2 (4)	1 (2)	0.873
Peak angle	Anterior	High	Knee flexion	4 (16)	6 (6)	0.873
Peak angle	Anterior	High	Knee extension	2 ± 2	1 ± 1	0.303
Peak angle	Anterior	High	Ankle dorsiflexion	3 (9)	3 (3)	1
Peak angle	Anterior	High	Ankle plantarflexion	2 ± 1	1 ± 1	0.243
Peak angle	Anterior	Low	Hip adduction	1 ± 1	1 ± 0	0.791
Peak angle	Anterior	Low	Hip abduction	1 ± 1	1 ± 0	0.201
Peak angle	Anterior	Low	Hip flexion	8 ± 6	2 ± 2	0.062
Peak angle	Anterior	Low	Hip extension	1 ± 2	2 ± 1	0.733
Peak angle	Anterior	Low	Knee flexion	7 ± 4	5 ± 3	0.256
Peak angle	Anterior	Low	Knee extension	0 (2)	1 (1)	0.393
Peak angle	Anterior	Low	Ankle dorsiflexion	4 (5)	3 (3)	1
Peak angle	Anterior	Low	Ankle plantarflexion	1 (2)	1 (1)	0.749
Peak angle	Anterior	Lowest	Hip adduction	1 ± 1	1 ± 0	0.729
Peak angle	Anterior	Lowest	Hip abduction	0 (1)	0 (1)	0.669
Peak angle	Anterior	Lowest	Hip flexion	5 ± 6	1 ± 1	0.126
Peak angle	Anterior	Lowest	Hip extension	1 ± 1	1 ± 1	0.851
Peak angle	Anterior	Lowest	Knee flexion	5 ± 3	2 ± 1	0.102
Peak angle	Anterior	Lowest	Knee extension	0 ± 0	0 ± 0	0.633
Peak angle	Anterior	Lowest	Ankle dorsiflexion	3 ± 1	2 ± 2	0.475
Peak angle	Anterior	Lowest	Ankle plantarflexion	1 ± 0	1 ± 0	0.751
Peak angle	Posterior	Highest	Hip adduction	1 ± 0	1 ± 0	0.262
Peak angle	Posterior	Highest	Hip abduction	1 (2)	1 (1)	0.631
Peak angle	Posterior	Highest	Hip flexion	13 ± 9	9 ± 1	0.332
Peak angle	Posterior	Highest	Hip extension	2 ± 1	1 ± 1	0.056
Peak angle	Posterior	Highest	Knee flexion	3 (9)	2 (3)	0.631
Peak angle	Posterior	Highest	Knee extension	3 ± 2	2 ± 2	0.65
Peak angle	Posterior	Highest	Ankle dorsiflexion	3 ± 1	2 ± 1	0.467
Peak angle	Posterior	Highest	Ankle plantarflexion	2 ± 1	4 ± 2	0.047
Peak angle	Posterior	High	Hip adduction	1 ± 1	1 ± 1	0.83
Peak angle	Posterior	High	Hip abduction	1 ± 1	1 ± 0	0.365
Peak angle	Posterior	High	Hip flexion	13 ± 10	8 ± 1	0.258
Peak angle	Posterior	High	Hip extension	1 ± 0	1 ± 0	0.031
Peak angle	Posterior	High	Knee flexion	4 ± 5	2 ± 1	0.287
Peak angle	Posterior	High	Knee extension	1 (2)	1 (3)	0.522
Peak angle	Posterior	High	Ankle dorsiflexion	2 (1)	1 (2)	0.522
Peak angle	Posterior	High	Ankle plantarflexion	2 ± 1	3 ± 2	0.187
Peak angle	Posterior	Low	Hip adduction	1 ± 0	1 ± 1	0.556
Peak angle	Posterior	Low	Hip abduction	1 (2)	1 (2)	0.688
Peak angle	Posterior	Low	Hip flexion	9 ± 8	6 ± 1	0.313
Peak angle	Posterior	Low	Hip extension	1 ± 1	1 ± 0	0.402
Peak angle	Posterior	Low	Knee flexion	5 ± 4	2 ± 2	0.124
Peak angle	Posterior	Low	Knee extension	2 (2)	1 (2)	0.522
Peak angle	Posterior	Low	Ankle dorsiflexion	3 ± 2	2 ± 1	0.223
Peak angle	Posterior	Low	Ankle plantarflexion	2 ± 1	3 ± 2	0.102
Peak angle	Posterior	Lowest	Hip adduction	1 (0)	1 (1)	0.2
Peak angle	Posterior	Lowest	Hip abduction	2 ± 1	0 ± 0	0.065
Peak angle	Posterior	Lowest	Hip flexion	6 ± 5	4 ± 2	0.339
Peak angle	Posterior	Lowest	Hip extension	1 (1)	0 (1)	0.087
Peak angle	Posterior	Lowest	Knee flexion	3 ± 3	1 ± 1	0.272
Peak angle	Posterior	Lowest	Knee extension	1 (2)	0 (2)	0.47
Peak angle	Posterior	Lowest	Ankle dorsiflexion	1 ± 1	1 ± 0	0.063
Peak angle	Posterior	Lowest	Ankle plantarflexion	1 (1)	2 (1)	0.15
Peak angle	Medial	Highest	Hip adduction	3 ± 1	3 ± 2	0.862
Peak angle	Medial	Highest	Hip abduction	3 ± 1	3 ± 3	0.94
Peak angle	Medial	Highest	Hip flexion	9 ± 7	4 ± 2	0.207
Peak angle	Medial	Highest	Hip extension	0 (2)	1 (2)	0.932
Peak angle	Medial	Highest	Knee flexion	6 (13)	3 (3)	0.109
Peak angle	Medial	Highest	Knee extension	1 (1)	1 (1)	0.63
Peak angle	Medial	Highest	Ankle dorsiflexion	3 (6)	2 (4)	0.423
Peak angle	Medial	Highest	Ankle plantarflexion	1 ± 1	2 ± 1	0.153
Peak angle	Medial	High	Hip adduction	2 (0)	1 (3)	0.522
Peak angle	Medial	High	Hip abduction	2 ± 1	3 ± 2	0.411
Peak angle	Medial	High	Hip flexion	5 ± 4	3 ± 1	0.176
Peak angle	Medial	High	Hip extension	1 (1)	0 (1)	0.618
Peak angle	Medial	High	Knee flexion	5 ± 5	2 ± 1	0.219
Peak angle	Medial	High	Knee extension	1 (1)	1 (0)	0.873
Peak angle	Medial	High	Ankle dorsiflexion	2 (3)	2 (4)	0.631
Peak angle	Medial	High	Ankle plantarflexion	1 ± 1	1 ± 1	0.111
Peak angle	Medial	Low	Hip adduction	1 ± 0	1 ± 1	0.577
Peak angle	Medial	Low	Hip abduction	2 (1)	2 (3)	0.749
Peak angle	Medial	Low	Hip flexion	5 ± 4	3 ± 1	0.233
Peak angle	Medial	Low	Hip extension	0 (0)	1 (2)	0.295
Peak angle	Medial	Low	Knee flexion	2 (10)	1 (2)	0.2
Peak angle	Medial	Low	Knee extension	0 (1)	1 (1)	0.42
Peak angle	Medial	Low	Ankle dorsiflexion	1 (4)	1 (2)	0.337
Peak angle	Medial	Low	Ankle plantarflexion	1 ± 1	1 ± 1	0.493
Peak angle	Medial	Lowest	Hip adduction	1 ± 0	0 ± 1	0.261
Peak angle	Medial	Lowest	Hip abduction	2 ± 1	2 ± 1	0.6
Peak angle	Medial	Lowest	Hip flexion	4 ± 4	2 ± 1	0.226
Peak angle	Medial	Lowest	Hip extension	1 (1)	0 (2)	0.289
Peak angle	Medial	Lowest	Knee flexion	2 (4)	1 (2)	0.337
Peak angle	Medial	Lowest	Knee extension	1 ± 0	1 ± 1	0.221
Peak angle	Medial	Lowest	Ankle dorsiflexion	1 (1)	0 (2)	0.423
Peak angle	Medial	Lowest	Ankle plantarflexion	1 ± 1	1 ± 0	0.132
Peak angle	Lateral	Highest	Hip adduction	3 ± 2	2 ± 2	0.941
Peak angle	Lateral	Highest	Hip abduction	3 (1)	2 (2)	0.078
Peak angle	Lateral	Highest	Hip flexion	7 ± 4	4 ± 2	0.188
Peak angle	Lateral	Highest	Hip extension	0 (2)	0 (1)	0.406
Peak angle	Lateral	Highest	Knee flexion	6 ± 7	3 ± 2	0.359
Peak angle	Lateral	Highest	Knee extension	0 (3)	1 (2)	0.197
Peak angle	Lateral	Highest	Ankle dorsiflexion	1 (5)	0 (3)	0.625
Peak angle	Lateral	Highest	Ankle plantarflexion	2 ± 2	2 ± 1	0.824
Peak angle	Lateral	High	Hip adduction	2 (2)	1 (2)	0.749
Peak angle	Lateral	High	Hip abduction	2 ± 1	2 ± 1	0.173
Peak angle	Lateral	High	Hip flexion	4 ± 3	3 ± 2	0.288
Peak angle	Lateral	High	Hip extension	1 ± 1	1 ± 1	0.706
Peak angle	Lateral	High	Knee flexion	3 ± 3	2 ± 2	0.536
Peak angle	Lateral	High	Knee extension	2 ± 2	1 ± 1	0.202
Peak angle	Lateral	High	Ankle dorsiflexion	1 (1)	1 (3)	0.521
Peak angle	Lateral	High	Ankle plantarflexion	1 ± 0	1 ± 1	0.603
Peak angle	Lateral	Low	Hip adduction	1 (2)	1 (2)	0.749
Peak angle	Lateral	Low	Hip abduction	1 ± 0	1 ± 1	0.505
Peak angle	Lateral	Low	Hip flexion	4 ± 3	3 ± 1	0.184
Peak angle	Lateral	Low	Hip extension	1 ± 1	0 ± 0	0.176
Peak angle	Lateral	Low	Knee flexion	1 (9)	2 (2)	0.749
Peak angle	Lateral	Low	Knee extension	1 (1)	0 (2)	0.199
Peak angle	Lateral	Low	Ankle dorsiflexion	1 (4)	1 (3)	0.262
Peak angle	Lateral	Low	Ankle plantarflexion	1 ± 1	1 ± 1	0.578
Peak angle	Lateral	Lowest	Hip adduction	1 (2)	1 (2)	0.423
Peak angle	Lateral	Lowest	Hip abduction	1 ± 1	1 ± 0	0.482
Peak angle	Lateral	Lowest	Hip flexion	3 ± 2	1 ± 1	0.077
Peak angle	Lateral	Lowest	Hip extension	0 ± 0	0 ± 1	0.919
Peak angle	Lateral	Lowest	Knee flexion	3 ± 3	1 ± 1	0.1
Peak angle	Lateral	Lowest	Knee extension	1 (1)	0 (1)	0.2
Peak angle	Lateral	Lowest	Ankle dorsiflexion	1 ± 1	1 ± 1	0.179
Peak angle	Lateral	Lowest	Ankle plantarflexion	1 ± 1	1 ± 0	0.549
Angle burst duration	Anterior	Highest	Hip adduction	1111 ± 1227	1514 ± 1426	0.611
Angle burst duration	Anterior	Highest	Hip abduction	573 (936)	1360 (2941)	0.15
Angle burst duration	Anterior	Highest	Hip flexion	2196 ± 1438	1176 ± 833	0.164
Angle burst duration	Anterior	Highest	Hip extension	888 (3390)	394 (2249)	0.631
Angle burst duration	Anterior	Highest	Knee flexion	2000 ± 976	1317 ± 674	0.188
Angle burst duration	Anterior	Highest	Knee extension	226 (402)	169 (455)	0.423
Angle burst duration	Anterior	Highest	Ankle dorsiflexion	2292 (3860)	1581 (3505)	0.522
Angle burst duration	Anterior	Highest	Ankle plantarflexion	215 (207)	201 (45)	0.631
Angle burst duration	Anterior	High	Hip adduction	1335 ± 1483	967 ± 789	0.604
Angle burst duration	Anterior	High	Hip abduction	810 ± 512	1264 ± 1008	0.349
Angle burst duration	Anterior	High	Hip flexion	1381 ± 1084	937 ± 543	0.39
Angle burst duration	Anterior	High	Hip extension	1356 (7150)	989 (3067)	0.522
Angle burst duration	Anterior	High	Knee flexion	1877 (3018)	951 (1115)	0.055
Angle burst duration	Anterior	High	Knee extension	406 (2591)	235 (1378)	0.872
Angle burst duration	Anterior	High	Ankle dorsiflexion	1389 ± 916	1009 ± 789	0.459
Angle burst duration	Anterior	High	Ankle plantarflexion	219 (156)	183 (48)	0.631
Angle burst duration	Anterior	Low	Hip adduction	280 (3256)	844 (1509)	0.423
Angle burst duration	Anterior	Low	Hip abduction	383 (616)	242 (3493)	0.873
Angle burst duration	Anterior	Low	Hip flexion	1464 ± 1573	685 ± 504	0.275
Angle burst duration	Anterior	Low	Hip extension	372 (2279)	999 (7478)	0.337
Angle burst duration	Anterior	Low	Knee flexion	1564 ± 366	1207 ± 1142	0.482
Angle burst duration	Anterior	Low	Knee extension	110 (309)	94 (1479)	1
Angle burst duration	Anterior	Low	Ankle dorsiflexion	1468 (8097)	816 (3231)	0.522
Angle burst duration	Anterior	Low	Ankle plantarflexion	196 ± 36	197 ± 66	0.969
Angle burst duration	Anterior	Lowest	Hip adduction	870 ± 449	1368 ± 599	0.134
Angle burst duration	Anterior	Lowest	Hip abduction	437 ± 320	1462 ± 1935	0.254
Angle burst duration	Anterior	Lowest	Hip flexion	829 (1252)	295 (639)	0.423
Angle burst duration	Anterior	Lowest	Hip extension	654 (1379)	565 (3108)	0.748
Angle burst duration	Anterior	Lowest	Knee flexion	1678 (3484)	1110 (2691)	0.631
Angle burst duration	Anterior	Lowest	Knee extension	44 (1869)	219 (867)	0.37
Angle burst duration	Anterior	Lowest	Ankle dorsiflexion	1860 (7671)	496 (1436)	0.262
Angle burst duration	Anterior	Lowest	Ankle plantarflexion	194 (303)	326 (976)	0.15
Angle burst duration	Posterior	Highest	Hip adduction	588 (3083)	443 (2402)	0.749
Angle burst duration	Posterior	Highest	Hip abduction	624 (3677)	542 (2710)	0.631
Angle burst duration	Posterior	Highest	Hip flexion	5999 (6932)	6077 (6887)	0.749
Angle burst duration	Posterior	Highest	Hip extension	280 ± 103	163 ± 101	0.074
Angle burst duration	Posterior	Highest	Knee flexion	1048 ± 939	556 ± 372	0.274
Angle burst duration	Posterior	Highest	Knee extension	1054 (4804)	1016 (3198)	0.873
Angle burst duration	Posterior	Highest	Ankle dorsiflexion	336 (371)	321 (325)	0.522
Angle burst duration	Posterior	Highest	Ankle plantarflexion	1676 (3144)	1492 (3916)	0.631
Angle burst duration	Posterior	High	Hip adduction	283 (1227)	929 (523)	0.109
Angle burst duration	Posterior	High	Hip abduction	636 ± 579	408 ± 256	0.407
Angle burst duration	Posterior	High	Hip flexion	2903 (6946)	2834 (6729)	0.873
Angle burst duration	Posterior	High	Hip extension	240 (268)	177 (294)	0.631
Angle burst duration	Posterior	High	Knee flexion	1050 ± 824	523 ± 225	0.183
Angle burst duration	Posterior	High	Knee extension	3711 ± 2569	2732 ± 3178	0.57
Angle burst duration	Posterior	High	Ankle dorsiflexion	785 ± 590	317 ± 117	0.086
Angle burst duration	Posterior	High	Ankle plantarflexion	3979 ± 3582	940 ± 832	0.093
Angle burst duration	Posterior	Low	Hip adduction	265 (1958)	557 (2751)	0.522
Angle burst duration	Posterior	Low	Hip abduction	956 (1071)	773 (2722)	0.873
Angle burst duration	Posterior	Low	Hip flexion	3074 (2964)	2891 (6975)	0.749
Angle burst duration	Posterior	Low	Hip extension	210 (225)	262 (772)	0.47
Angle burst duration	Posterior	Low	Knee flexion	1629 (2077)	756 (1187)	0.337
Angle burst duration	Posterior	Low	Knee extension	4109 (8237)	274 (3242)	0.522
Angle burst duration	Posterior	Low	Ankle dorsiflexion	400 (630)	389 (465)	0.631
Angle burst duration	Posterior	Low	Ankle plantarflexion	460 (833)	1533 (3782)	0.2
Angle burst duration	Posterior	Lowest	Hip adduction	628 (2287)	2115 (6907)	0.173
Angle burst duration	Posterior	Lowest	Hip abduction	364 (1026)	261 (1178)	0.63
Angle burst duration	Posterior	Lowest	Hip flexion	885 ± 535	2977 ± 3122	0.137
Angle burst duration	Posterior	Lowest	Hip extension	1025 (1733)	0 (179)	0.046
Angle burst duration	Posterior	Lowest	Knee flexion	821 (2079)	1076 (3004)	0.688
Angle burst duration	Posterior	Lowest	Knee extension	4090 ± 3938	2899 ± 3353	0.585
Angle burst duration	Posterior	Lowest	Ankle dorsiflexion	355 (1077)	245 (119)	0.065
Angle burst duration	Posterior	Lowest	Ankle plantarflexion	971 ± 543	1820 ± 387	0.011
Angle burst duration	Medial	Highest	Hip adduction	468 (268)	446 (617)	0.631
Angle burst duration	Medial	Highest	Hip abduction	706 (1507)	780 (2134)	1
Angle burst duration	Medial	Highest	Hip flexion	2218 ± 1419	2106 ± 1218	0.886
Angle burst duration	Medial	Highest	Hip extension	515 (2487)	939 (3009)	0.629
Angle burst duration	Medial	Highest	Knee flexion	1367 ± 656	1161 ± 823	0.642
Angle burst duration	Medial	Highest	Knee extension	693 (2102)	610 (2411)	0.631
Angle burst duration	Medial	Highest	Ankle dorsiflexion	1420 ± 866	1266 ± 1342	0.818
Angle burst duration	Medial	Highest	Ankle plantarflexion	1869 (3260)	1325 (4159)	0.873
Angle burst duration	Medial	High	Hip adduction	605 ± 182	593 ± 423	0.952
Angle burst duration	Medial	High	Hip abduction	1608 ± 971	1442 ± 1479	0.823
Angle burst duration	Medial	High	Hip flexion	1836 ± 1030	2006 ± 1040	0.782
Angle burst duration	Medial	High	Hip extension	1089 (3528)	1106 (4671)	0.873
Angle burst duration	Medial	High	Knee flexion	1096 (1006)	525 (701)	0.337
Angle burst duration	Medial	High	Knee extension	536 (3439)	945 (2055)	1
Angle burst duration	Medial	High	Ankle dorsiflexion	914 (1063)	786 (1914)	0.749
Angle burst duration	Medial	High	Ankle plantarflexion	1155 ± 1143	1457 ± 1313	0.68
Angle burst duration	Medial	Low	Hip adduction	324 ± 113	341 ± 263	0.886
Angle burst duration	Medial	Low	Hip abduction	1712 ± 829	2606 ± 1134	0.15
Angle burst duration	Medial	Low	Hip flexion	2612 (2163)	1529 (3005)	0.522
Angle burst duration	Medial	Low	Hip extension	191 (2452)	1008 (3682)	0.37
Angle burst duration	Medial	Low	Knee flexion	1397 ± 1026	703 ± 360	0.149
Angle burst duration	Medial	Low	Knee extension	220 (3030)	901 (1748)	0.423
Angle burst duration	Medial	Low	Ankle dorsiflexion	982 (2634)	368 (892)	0.337
Angle burst duration	Medial	Low	Ankle plantarflexion	435 ± 241	1545 ± 1580	0.147
Angle burst duration	Medial	Lowest	Hip adduction	325 ± 186	315 ± 151	0.923
Angle burst duration	Medial	Lowest	Hip abduction	883 (3902)	1864 (3237)	0.522
Angle burst duration	Medial	Lowest	Hip flexion	2094 ± 2218	3106 ± 2290	0.455
Angle burst duration	Medial	Lowest	Hip extension	1458 ± 1205	722 ± 481	0.195
Angle burst duration	Medial	Lowest	Knee flexion	1062 (1301)	602 (1205)	0.749
Angle burst duration	Medial	Lowest	Knee extension	1289 ± 1191	1012 ± 626	0.625
Angle burst duration	Medial	Lowest	Ankle dorsiflexion	1135 (2295)	413 (553)	0.109
Angle burst duration	Medial	Lowest	Ankle plantarflexion	751 ± 416	2055 ± 2051	0.183
Angle burst duration	Lateral	Highest	Hip adduction	722 (1183)	1832 (5326)	0.2
Angle burst duration	Lateral	Highest	Hip abduction	604 ± 274	670 ± 411	0.751
Angle burst duration	Lateral	Highest	Hip flexion	2737 (4373)	1517 (3370)	0.262
Angle burst duration	Lateral	Highest	Hip extension	618 (2824)	538 (3459)	0.873
Angle burst duration	Lateral	Highest	Knee flexion	1883 (2455)	496 (823)	0.522
Angle burst duration	Lateral	Highest	Knee extension	1605 (5291)	907 (7765)	1
Angle burst duration	Lateral	Highest	Ankle dorsiflexion	1496 ± 1301	212 ± 149	0.06
Angle burst duration	Lateral	Highest	Ankle plantarflexion	1257 ± 1290	2725 ± 3237	0.326
Angle burst duration	Lateral	High	Hip adduction	801 ± 614	1366 ± 1468	0.405
Angle burst duration	Lateral	High	Hip abduction	696 ± 261	611 ± 321	0.627
Angle burst duration	Lateral	High	Hip flexion	2688 (4674)	807 (3955)	0.522
Angle burst duration	Lateral	High	Hip extension	3021 ± 3610	2399 ± 2949	0.751
Angle burst duration	Lateral	High	Knee flexion	1456 (2288)	1333 (2346)	0.873
Angle burst duration	Lateral	High	Knee extension	3967 ± 2720	2090 ± 2309	0.227
Angle burst duration	Lateral	High	Ankle dorsiflexion	919 (2436)	691 (1045)	0.423
Angle burst duration	Lateral	High	Ankle plantarflexion	1450 ± 1145	1925 ± 1684	0.581
Angle burst duration	Lateral	Low	Hip adduction	1662 (2256)	2056 (3637)	0.2
Angle burst duration	Lateral	Low	Hip abduction	612 ± 213	610 ± 246	0.988
Angle burst duration	Lateral	Low	Hip flexion	1266 ± 653	3452 ± 3574	0.197
Angle burst duration	Lateral	Low	Hip extension	210 (1610)	224 (1243)	0.42
Angle burst duration	Lateral	Low	Knee flexion	1108 (1593)	943 (1451)	0.337
Angle burst duration	Lateral	Low	Knee extension	2634 (2829)	541 (2972)	0.262
Angle burst duration	Lateral	Low	Ankle dorsiflexion	693 (1448)	698 (2943)	0.522
Angle burst duration	Lateral	Low	Ankle plantarflexion	437 ± 298	1368 ± 1484	0.188
Angle burst duration	Lateral	Lowest	Hip adduction	2446 ± 2318	3157 ± 2863	0.647
Angle burst duration	Lateral	Lowest	Hip abduction	431 (452)	291 (477)	1
Angle burst duration	Lateral	Lowest	Hip flexion	1048 ± 626	773 ± 234	0.336
Angle burst duration	Lateral	Lowest	Hip extension	460 (958)	390 (1171)	0.936
Angle burst duration	Lateral	Lowest	Knee flexion	674 (1573)	589 (1214)	0.873
Angle burst duration	Lateral	Lowest	Knee extension	541 (1990)	2529 (3801)	0.262
Angle burst duration	Lateral	Lowest	Ankle dorsiflexion	1072 (2148)	829 (1461)	0.873
Angle burst duration	Lateral	Lowest	Ankle plantarflexion	1250 ± 1184	1229 ± 941	0.974

## Sheet: COM displacement
Parameter	Direction	Intensity	Postural sway direction	Faller (n = 6)	Non-faller (n = 6)	p value
Onset latency of COM displacement	Anterior	Highest	Forward	1127 ± 646	1441 ± 406	0.337		Note: For normally-distributed data, "mean ± standard deviation" is used to indicate descriptive statistics, and independent sample t test was used to examine the difference between older fallers and older non-fallers. For non-normally distributed data, "median (interquartile range)" is used to indicate descriptive statistics, and Mann-Whitney U test was used to examine the difference between old…
Onset latency of COM displacement	Anterior	Highest	Backward	109 ± 24	92 ± 12	0.151
Onset latency of COM displacement	Anterior	Highest	Medial	401 (214)	412 (487)	0.631
Onset latency of COM displacement	Anterior	Highest	Lateral	1009 (903)	375 (750)	0.109
Onset latency of COM displacement	Anterior	Highest	Upward	177 (529)	270 (802)	0.199
Onset latency of COM displacement	Anterior	Highest	Downward	771 ± 621	955 ± 624	0.62
Onset latency of COM displacement	Anterior	High	Forward	1277 ± 491	1422 ± 499	0.622
Onset latency of COM displacement	Anterior	High	Backward	122 ± 33	94 ± 16	0.09
Onset latency of COM displacement	Anterior	High	Medial	530 (1664)	444 (534)	0.423
Onset latency of COM displacement	Anterior	High	Lateral	666 (799)	761 (758)	0.81
Onset latency of COM displacement	Anterior	High	Upward	672 ± 740	385 ± 253	0.39
Onset latency of COM displacement	Anterior	High	Downward	631 ± 350	1238 ± 844	0.15
Onset latency of COM displacement	Anterior	Low	Forward	1160 ± 486	1130 ± 505	0.916
Onset latency of COM displacement	Anterior	Low	Backward	115 ± 21	120 ± 25	0.689
Onset latency of COM displacement	Anterior	Low	Medial	721 (906)	656 (1008)	0.47
Onset latency of COM displacement	Anterior	Low	Lateral	779 ± 463	375 ± 303	0.104
Onset latency of COM displacement	Anterior	Low	Upward	336 (1083)	298 (1829)	1
Onset latency of COM displacement	Anterior	Low	Downward	944 ± 462	1464 ± 608	0.126
Onset latency of COM displacement	Anterior	Lowest	Forward	805 (446)	872 (897)	0.423
Onset latency of COM displacement	Anterior	Lowest	Backward	144 ± 30	156 ± 29	0.522
Onset latency of COM displacement	Anterior	Lowest	Medial	634 (1491)	678 (1347)	0.42
Onset latency of COM displacement	Anterior	Lowest	Lateral	665 (522)	444 (565)	0.873
Onset latency of COM displacement	Anterior	Lowest	Upward	1196 (1815)	448 (936)	0.568
Onset latency of COM displacement	Anterior	Lowest	Downward	809 ± 368	1481 ± 484	0.022
Onset latency of COM displacement	Posterior	Highest	Forward	97 ± 28	92 ± 19	0.73
Onset latency of COM displacement	Posterior	Highest	Backward	1690 (953)	2000 (540)	0.592
Onset latency of COM displacement	Posterior	Highest	Medial	451 (461)	542 (1713)	0.873
Onset latency of COM displacement	Posterior	Highest	Lateral	751 ± 463	483 ± 381	0.3
Onset latency of COM displacement	Posterior	Highest	Upward	360 (1183)	253 (242)	0.15
Onset latency of COM displacement	Posterior	Highest	Downward	73 (127)	652 (1893)	0.054
Onset latency of COM displacement	Posterior	High	Forward	111 ± 34	98 ± 12	0.369
Onset latency of COM displacement	Posterior	High	Backward	1481 (708)	974 (902)	0.147
Onset latency of COM displacement	Posterior	High	Medial	588 ± 340	1097 ± 757	0.177
Onset latency of COM displacement	Posterior	High	Lateral	638 (953)	400 (919)	0.262
Onset latency of COM displacement	Posterior	High	Upward	329 (515)	281 (473)	0.522
Onset latency of COM displacement	Posterior	High	Downward	369 (677)	691 (619)	0.229
Onset latency of COM displacement	Posterior	Low	Forward	142 (160)	140 (47)	0.575
Onset latency of COM displacement	Posterior	Low	Backward	856 (444)	1026 (248)	0.336
Onset latency of COM displacement	Posterior	Low	Medial	1428 (1407)	393 (386)	0.016
Onset latency of COM displacement	Posterior	Low	Lateral	775 ± 296	698 ± 360	0.696
Onset latency of COM displacement	Posterior	Low	Upward	833 ± 640	358 ± 244	0.119
Onset latency of COM displacement	Posterior	Low	Downward	404 (786)	529 (1939)	1
Onset latency of COM displacement	Posterior	Lowest	Forward	181 ± 51	141 ± 41	0.165
Onset latency of COM displacement	Posterior	Lowest	Backward	1446 ± 466	872 ± 130	0.028
Onset latency of COM displacement	Posterior	Lowest	Medial	809 (1206)	1342 (1418)	0.37
Onset latency of COM displacement	Posterior	Lowest	Lateral	897 ± 588	1057 ± 508	0.626
Onset latency of COM displacement	Posterior	Lowest	Upward	743 (1472)	399 (1713)	0.747
Onset latency of COM displacement	Posterior	Lowest	Downward	720 (1502)	1408 (1500)	0.618
Onset latency of COM displacement	Medial	Highest	Forward	836 ± 688	1093 ± 672	0.528
Onset latency of COM displacement	Medial	Highest	Backward	398 (476)	376 (165)	1
Onset latency of COM displacement	Medial	Highest	Medial	1162 (1147)	1508 (1108)	0.618
Onset latency of COM displacement	Medial	Highest	Lateral	74 (11)	72 (35)	0.629
Onset latency of COM displacement	Medial	Highest	Upward	322 (1095)	339 (685)	0.936
Onset latency of COM displacement	Medial	Highest	Downward	572 (786)	1432 (1469)	0.147
Onset latency of COM displacement	Medial	High	Forward	1015 ± 582	1326 ± 438	0.32
Onset latency of COM displacement	Medial	High	Backward	619 (1522)	429 (86)	0.054
Onset latency of COM displacement	Medial	High	Medial	933 (719)	905 (513)	0.936
Onset latency of COM displacement	Medial	High	Lateral	81 ± 13	82 ± 16	0.878
Onset latency of COM displacement	Medial	High	Upward	682 ± 534	855 ± 765	0.658
Onset latency of COM displacement	Medial	High	Downward	522 (805)	2000 (1301)	0.068
Onset latency of COM displacement	Medial	Low	Forward	970 (901)	1022 (465)	0.749
Onset latency of COM displacement	Medial	Low	Backward	1307 ± 775	327 ± 162	0.026
Onset latency of COM displacement	Medial	Low	Medial	816 (472)	811 (147)	0.873
Onset latency of COM displacement	Medial	Low	Lateral	96 ± 25	96 ± 9	0.968
Onset latency of COM displacement	Medial	Low	Upward	1341 (1759)	358 (884)	0.289
Onset latency of COM displacement	Medial	Low	Downward	982 ± 606	1293 ± 672	0.419
Onset latency of COM displacement	Medial	Lowest	Forward	709 (604)	957 (694)	0.378
Onset latency of COM displacement	Medial	Lowest	Backward	1117 (1466)	419 (776)	0.107
Onset latency of COM displacement	Medial	Lowest	Medial	796 ± 159	724 ± 85	0.35
Onset latency of COM displacement	Medial	Lowest	Lateral	127 ± 21	112 ± 18	0.193
Onset latency of COM displacement	Medial	Lowest	Upward	264 (546)	274 (532)	0.936
Onset latency of COM displacement	Medial	Lowest	Downward	785 (306)	1686 (1123)	0.016
Onset latency of COM displacement	Lateral	Highest	Forward	763 ± 390	903 ± 695	0.674
Onset latency of COM displacement	Lateral	Highest	Backward	532 (618)	476 (66)	0.522
Onset latency of COM displacement	Lateral	Highest	Medial	74 ± 18	83 ± 15	0.386
Onset latency of COM displacement	Lateral	Highest	Lateral	1266 ± 390	1397 ± 517	0.631
Onset latency of COM displacement	Lateral	Highest	Upward	983 ± 825	758 ± 648	0.612
Onset latency of COM displacement	Lateral	Highest	Downward	211 (1305)	1409 (1363)	0.121
Onset latency of COM displacement	Lateral	High	Forward	626 ± 329	1020 ± 446	0.112
Onset latency of COM displacement	Lateral	High	Backward	1347 (1581)	506 (565)	0.333
Onset latency of COM displacement	Lateral	High	Medial	74 ± 15	80 ± 22	0.635
Onset latency of COM displacement	Lateral	High	Lateral	950 ± 142	1118 ± 460	0.411
Onset latency of COM displacement	Lateral	High	Upward	651 ± 309	777 ± 743	0.709
Onset latency of COM displacement	Lateral	High	Downward	245 (1400)	2000 (315)	0.021
Onset latency of COM displacement	Lateral	Low	Forward	603 ± 249	989 ± 598	0.175
Onset latency of COM displacement	Lateral	Low	Backward	2000 (1384)	580 (660)	0.073
Onset latency of COM displacement	Lateral	Low	Medial	99 (48)	85 (17)	0.521
Onset latency of COM displacement	Lateral	Low	Lateral	808 (377)	968 (288)	0.262
Onset latency of COM displacement	Lateral	Low	Upward	956 ± 845	664 ± 700	0.529
Onset latency of COM displacement	Lateral	Low	Downward	683 (1737)	2000 (1430)	0.232
Onset latency of COM displacement	Lateral	Lowest	Forward	531 ± 283	998 ± 200	0.008
Onset latency of COM displacement	Lateral	Lowest	Backward	386 (1437)	483 (328)	0.631
Onset latency of COM displacement	Lateral	Lowest	Medial	153 ± 85	85 ± 21	0.111
Onset latency of COM displacement	Lateral	Lowest	Lateral	703 ± 89	736 ± 96	0.55
Onset latency of COM displacement	Lateral	Lowest	Upward	398 (614)	709 (1166)	0.575
Onset latency of COM displacement	Lateral	Lowest	Downward	894 ± 586	1493 ± 599	0.11
Time to peak COM displacement	Anterior	Highest	Forward	1876 (676)	1783 (458)	0.744
Time to peak COM displacement	Anterior	Highest	Backward	349 (345)	291 (112)	0.575
Time to peak COM displacement	Anterior	Highest	Medial	720 (280)	1270 (532)	0.037
Time to peak COM displacement	Anterior	Highest	Lateral	1354 ± 446	1296 ± 592	0.852
Time to peak COM displacement	Anterior	Highest	Upward	379 (690)	673 (602)	0.065
Time to peak COM displacement	Anterior	Highest	Downward	1277 ± 547	1444 ± 688	0.652
Time to peak COM displacement	Anterior	High	Forward	1768 ± 205	1784 ± 257	0.911
Time to peak COM displacement	Anterior	High	Backward	285 (71)	281 (58)	0.936
Time to peak COM displacement	Anterior	High	Medial	1517 ± 532	1045 ± 278	0.093
Time to peak COM displacement	Anterior	High	Lateral	1391 ± 568	1342 ± 674	0.896
Time to peak COM displacement	Anterior	High	Upward	1036 ± 689	661 ± 134	0.244
Time to peak COM displacement	Anterior	High	Downward	1147 (711)	1889 (1009)	0.149
Time to peak COM displacement	Anterior	Low	Forward	1935 (758)	1692 (601)	1
Time to peak COM displacement	Anterior	Low	Backward	280 ± 23	284 ± 15	0.706
Time to peak COM displacement	Anterior	Low	Medial	1313 ± 568	1723 ± 358	0.165
Time to peak COM displacement	Anterior	Low	Lateral	1415 ± 373	1065 ± 442	0.169
Time to peak COM displacement	Anterior	Low	Upward	928 (911)	741 (1357)	0.747
Time to peak COM displacement	Anterior	Low	Downward	1513 (827)	1948 (699)	0.107
Time to peak COM displacement	Anterior	Lowest	Forward	1425 ± 195	1579 ± 286	0.3
Time to peak COM displacement	Anterior	Lowest	Backward	293 (97)	303 (133)	0.378
Time to peak COM displacement	Anterior	Lowest	Medial	1287 ± 595	1215 ± 682	0.849
Time to peak COM displacement	Anterior	Lowest	Lateral	1187 ± 282	1260 ± 257	0.649
Time to peak COM displacement	Anterior	Lowest	Upward	1309 (1544)	626 (1072)	0.568
Time to peak COM displacement	Anterior	Lowest	Downward	1565 (683)	1869 (838)	0.261
Time to peak COM displacement	Posterior	Highest	Forward	433 ± 35	468 ± 44	0.165
Time to peak COM displacement	Posterior	Highest	Backward	2000 (364)	2000 (256)	1
Time to peak COM displacement	Posterior	Highest	Medial	1008 ± 403	1495 ± 592	0.127
Time to peak COM displacement	Posterior	Highest	Lateral	1423 ± 361	1319 ± 479	0.68
Time to peak COM displacement	Posterior	Highest	Upward	1093 ± 743	819 ± 402	0.445
Time to peak COM displacement	Posterior	Highest	Downward	521 ± 271	1024 ± 812	0.2
Time to peak COM displacement	Posterior	High	Forward	381 ± 47	424 ± 34	0.103
Time to peak COM displacement	Posterior	High	Backward	1841 ± 197	1568 ± 370	0.142
Time to peak COM displacement	Posterior	High	Medial	1148 ± 481	1456 ± 559	0.331
Time to peak COM displacement	Posterior	High	Lateral	1354 ± 392	1301 ± 466	0.835
Time to peak COM displacement	Posterior	High	Upward	1041 ± 576	856 ± 618	0.603
Time to peak COM displacement	Posterior	High	Downward	921 ± 624	937 ± 621	0.965
Time to peak COM displacement	Posterior	Low	Forward	471 ± 152	410 ± 25	0.379
Time to peak COM displacement	Posterior	Low	Backward	1448 ± 353	1364 ± 215	0.631
Time to peak COM displacement	Posterior	Low	Medial	1620 ± 531	863 ± 293	0.012
Time to peak COM displacement	Posterior	Low	Lateral	1245 ± 209	1420 ± 354	0.322
Time to peak COM displacement	Posterior	Low	Upward	1263 ± 672	776 ± 430	0.166
Time to peak COM displacement	Posterior	Low	Downward	1030 ± 637	941 ± 854	0.841
Time to peak COM displacement	Posterior	Lowest	Forward	753 ± 451	351 ± 52	0.081
Time to peak COM displacement	Posterior	Lowest	Backward	2000 (465)	1247 (282)	0.009
Time to peak COM displacement	Posterior	Lowest	Medial	1089 (1419)	1714 (1056)	0.222
Time to peak COM displacement	Posterior	Lowest	Lateral	1341 ± 367	1657 ± 286	0.128
Time to peak COM displacement	Posterior	Lowest	Upward	1036 (1466)	1310 (1407)	0.747
Time to peak COM displacement	Posterior	Lowest	Downward	895 (1398)	1548 (1405)	0.618
Time to peak COM displacement	Medial	Highest	Forward	1847 (378)	1672 (776)	0.333
Time to peak COM displacement	Medial	Highest	Backward	1131 ± 548	863 ± 246	0.312
Time to peak COM displacement	Medial	Highest	Medial	1778 (883)	1718 (728)	0.932
Time to peak COM displacement	Medial	Highest	Lateral	480 ± 25	494 ± 22	0.32
Time to peak COM displacement	Medial	Highest	Upward	1229 ± 759	958 ± 567	0.499
Time to peak COM displacement	Medial	Highest	Downward	1154 ± 469	1663 ± 388	0.068
Time to peak COM displacement	Medial	High	Forward	1624 ± 244	1726 ± 251	0.489
Time to peak COM displacement	Medial	High	Backward	1582 (1160)	809 (435)	0.107
Time to peak COM displacement	Medial	High	Medial	1183 (691)	1218 (801)	0.63
Time to peak COM displacement	Medial	High	Lateral	470 ± 18	480 ± 17	0.362
Time to peak COM displacement	Medial	High	Upward	951 (938)	710 (1286)	0.749
Time to peak COM displacement	Medial	High	Downward	1105 (794)	2000 (1104)	0.184
Time to peak COM displacement	Medial	Low	Forward	1687 ± 374	1490 ± 289	0.33
Time to peak COM displacement	Medial	Low	Backward	1417 ± 662	1281 ± 622	0.721
Time to peak COM displacement	Medial	Low	Medial	1412 ± 379	1349 ± 198	0.724
Time to peak COM displacement	Medial	Low	Lateral	454 ± 12	449 ± 37	0.731
Time to peak COM displacement	Medial	Low	Upward	1445 (1641)	759 (1411)	0.684
Time to peak COM displacement	Medial	Low	Downward	1382 ± 419	1510 ± 633	0.689
Time to peak COM displacement	Medial	Lowest	Forward	1419 ± 468	1580 ± 303	0.495
Time to peak COM displacement	Medial	Lowest	Backward	1681 (1286)	973 (1165)	1
Time to peak COM displacement	Medial	Lowest	Medial	1247 (550)	1129 (272)	0.522
Time to peak COM displacement	Medial	Lowest	Lateral	437 ± 10	430 ± 41	0.716
Time to peak COM displacement	Medial	Lowest	Upward	476 (662)	969 (785)	0.092
Time to peak COM displacement	Medial	Lowest	Downward	1111 ± 359	1580 ± 480	0.084
Time to peak COM displacement	Lateral	Highest	Forward	1433 (926)	1669 (703)	0.629
Time to peak COM displacement	Lateral	Highest	Backward	1258 ± 595	993 ± 176	0.338
Time to peak COM displacement	Lateral	Highest	Medial	489 ± 25	502 ± 43	0.53
Time to peak COM displacement	Lateral	Highest	Lateral	1634 ± 426	1614 ± 387	0.933
Time to peak COM displacement	Lateral	Highest	Upward	1305 ± 735	1245 ± 584	0.878
Time to peak COM displacement	Lateral	Highest	Downward	1015 ± 647	1471 ± 643	0.248
Time to peak COM displacement	Lateral	High	Forward	1191 ± 443	1526 ± 317	0.163
Time to peak COM displacement	Lateral	High	Backward	1738 (1180)	894 (1155)	0.507
Time to peak COM displacement	Lateral	High	Medial	461 ± 32	474 ± 45	0.551
Time to peak COM displacement	Lateral	High	Lateral	1371 ± 181	1412 ± 340	0.8
Time to peak COM displacement	Lateral	High	Upward	1111 ± 551	1172 ± 707	0.873
Time to peak COM displacement	Lateral	High	Downward	623 (1256)	2000 (171)	0.021
Time to peak COM displacement	Lateral	Low	Forward	1397 ± 321	1559 ± 400	0.456
Time to peak COM displacement	Lateral	Low	Backward	2000 (1090)	1362 (740)	0.192
Time to peak COM displacement	Lateral	Low	Medial	459 ± 14	468 ± 33	0.563
Time to peak COM displacement	Lateral	Low	Lateral	1293 ± 375	1280 ± 140	0.937
Time to peak COM displacement	Lateral	Low	Upward	1091 ± 750	1194 ± 646	0.804
Time to peak COM displacement	Lateral	Low	Downward	1495 (1558)	2000 (484)	0.171
Time to peak COM displacement	Lateral	Lowest	Forward	1363 ± 336	1485 ± 245	0.489
Time to peak COM displacement	Lateral	Lowest	Backward	1324 ± 679	894 ± 228	0.191
Time to peak COM displacement	Lateral	Lowest	Medial	436 (82)	454 (175)	0.522
Time to peak COM displacement	Lateral	Lowest	Lateral	1120 (399)	1220 (324)	0.2
Time to peak COM displacement	Lateral	Lowest	Upward	981 ± 538	1226 ± 561	0.459
Time to peak COM displacement	Lateral	Lowest	Downward	1382 ± 624	1640 ± 449	0.43
Peak COM displacement	Anterior	Highest	Forward	15 ± 13	8 ± 5	0.29
Peak COM displacement	Anterior	Highest	Backward	52 (12)	55 (5)	0.873
Peak COM displacement	Anterior	Highest	Medial	21 ± 19	12 ± 10	0.322
Peak COM displacement	Anterior	Highest	Lateral	9 (14)	11 (13)	1
Peak COM displacement	Anterior	Highest	Upward	3 (8)	2 (2)	0.81
Peak COM displacement	Anterior	Highest	Downward	4 (11)	2 (3)	0.109
Peak COM displacement	Anterior	High	Forward	18 ± 16	7 ± 7	0.145
Peak COM displacement	Anterior	High	Backward	37 ± 3	39 ± 1	0.147
Peak COM displacement	Anterior	High	Medial	11 ± 14	12 ± 6	0.837
Peak COM displacement	Anterior	High	Lateral	8 (5)	4 (6)	0.128
Peak COM displacement	Anterior	High	Upward	2 (7)	1 (2)	0.423
Peak COM displacement	Anterior	High	Downward	3 (15)	1 (2)	0.016
Peak COM displacement	Anterior	Low	Forward	19 ± 13	12 ± 7	0.27
Peak COM displacement	Anterior	Low	Backward	27 ± 4	25 ± 2	0.279
Peak COM displacement	Anterior	Low	Medial	7 (12)	3 (5)	0.173
Peak COM displacement	Anterior	Low	Lateral	10 (9)	4 (8)	0.055
Peak COM displacement	Anterior	Low	Upward	2 (6)	2 (2)	0.629
Peak COM displacement	Anterior	Low	Downward	4 ± 3	1 ± 1	0.026
Peak COM displacement	Anterior	Lowest	Forward	20 ± 13	10 ± 7	0.121
Peak COM displacement	Anterior	Lowest	Backward	14 ± 3	13 ± 3	0.247
Peak COM displacement	Anterior	Lowest	Medial	5 ± 5	5 ± 5	0.851
Peak COM displacement	Anterior	Lowest	Lateral	7 (6)	5 (6)	0.423
Peak COM displacement	Anterior	Lowest	Upward	1 (3)	1 (1)	0.935
Peak COM displacement	Anterior	Lowest	Downward	3 (12)	1 (1)	0.006
Peak COM displacement	Posterior	Highest	Forward	67 (16)	71 (9)	0.337
Peak COM displacement	Posterior	Highest	Backward	14 (22)	0 (13)	0.171
Peak COM displacement	Posterior	Highest	Medial	9 ± 7	10 ± 10	0.917
Peak COM displacement	Posterior	Highest	Lateral	9 ± 3	11 ± 1	0.191
Peak COM displacement	Posterior	Highest	Upward	4 ± 1	6 ± 4	0.24
Peak COM displacement	Posterior	Highest	Downward	6 ± 4	2 ± 3	0.139
Peak COM displacement	Posterior	High	Forward	44 ± 8	45 ± 5	0.766
Peak COM displacement	Posterior	High	Backward	9 ± 9	9 ± 6	0.947
Peak COM displacement	Posterior	High	Medial	10 ± 4	6 ± 7	0.285
Peak COM displacement	Posterior	High	Lateral	12 ± 7	8 ± 5	0.295
Peak COM displacement	Posterior	High	Upward	3 ± 1	3 ± 2	0.815
Peak COM displacement	Posterior	High	Downward	5 ± 5	2 ± 2	0.19
Peak COM displacement	Posterior	Low	Forward	28 ± 5	29 ± 2	0.684
Peak COM displacement	Posterior	Low	Backward	26 ± 20	12 ± 5	0.147
Peak COM displacement	Posterior	Low	Medial	4 (9)	6 (10)	0.336
Peak COM displacement	Posterior	Low	Lateral	8 ± 3	6 ± 3	0.395
Peak COM displacement	Posterior	Low	Upward	2 ± 2	3 ± 1	0.674
Peak COM displacement	Posterior	Low	Downward	4 ± 5	1 ± 1	0.191
Peak COM displacement	Posterior	Lowest	Forward	15 ± 4	14 ± 2	0.479
Peak COM displacement	Posterior	Lowest	Backward	13 ± 13	14 ± 5	0.795
Peak COM displacement	Posterior	Lowest	Medial	4 (6)	1 (9)	0.463
Peak COM displacement	Posterior	Lowest	Lateral	6 ± 4	9 ± 9	0.538
Peak COM displacement	Posterior	Lowest	Upward	2 ± 1	1 ± 1	0.399
Peak COM displacement	Posterior	Lowest	Downward	2 (3)	1 (3)	0.618
Peak COM displacement	Medial	Highest	Forward	18 ± 12	11 ± 10	0.318
Peak COM displacement	Medial	Highest	Backward	12 ± 6	17 ± 15	0.4
Peak COM displacement	Medial	Highest	Medial	15 ± 17	5 ± 7	0.255
Peak COM displacement	Medial	Highest	Lateral	72 ± 11	77 ± 11	0.442
Peak COM displacement	Medial	Highest	Upward	2 ± 2	3 ± 2	0.486
Peak COM displacement	Medial	Highest	Downward	3 (10)	1 (4)	0.197
Peak COM displacement	Medial	High	Forward	14 ± 9	8 ± 5	0.189
Peak COM displacement	Medial	High	Backward	5 ± 6	11 ± 6	0.151
Peak COM displacement	Medial	High	Medial	13 ± 13	16 ± 12	0.736
Peak COM displacement	Medial	High	Lateral	55 ± 7	58 ± 9	0.549
Peak COM displacement	Medial	High	Upward	2 ± 1	2 ± 1	0.416
Peak COM displacement	Medial	High	Downward	2 (5)	0 (1)	0.046
Peak COM displacement	Medial	Low	Forward	15 ± 10	11 ± 6	0.365
Peak COM displacement	Medial	Low	Backward	5 ± 7	9 ± 6	0.358
Peak COM displacement	Medial	Low	Medial	18 ± 18	20 ± 8	0.832
Peak COM displacement	Medial	Low	Lateral	33 ± 4	35 ± 4	0.303
Peak COM displacement	Medial	Low	Upward	0 (3)	2 (2)	0.289
Peak COM displacement	Medial	Low	Downward	3 ± 3	1 ± 1	0.137
Peak COM displacement	Medial	Lowest	Forward	7 ± 5	6 ± 4	0.532
Peak COM displacement	Medial	Lowest	Backward	7 ± 6	7 ± 5	0.968
Peak COM displacement	Medial	Lowest	Medial	15 ± 10	18 ± 3	0.553
Peak COM displacement	Medial	Lowest	Lateral	15 ± 2	17 ± 3	0.35
Peak COM displacement	Medial	Lowest	Upward	2 ± 1	1 ± 1	0.614
Peak COM displacement	Medial	Lowest	Downward	1 (1)	0 (1)	0.053
Peak COM displacement	Lateral	Highest	Forward	16 ± 9	11 ± 8	0.314
Peak COM displacement	Lateral	Highest	Backward	9 ± 7	15 ± 5	0.085
Peak COM displacement	Lateral	Highest	Medial	70 (6)	75 (26)	0.262
Peak COM displacement	Lateral	Highest	Lateral	12 ± 10	10 ± 8	0.723
Peak COM displacement	Lateral	Highest	Upward	4 ± 4	2 ± 2	0.374
Peak COM displacement	Lateral	Highest	Downward	2 (6)	0 (2)	0.166
Peak COM displacement	Lateral	High	Forward	20 ± 10	11 ± 5	0.065
Peak COM displacement	Lateral	High	Backward	6 ± 6	8 ± 4	0.546
Peak COM displacement	Lateral	High	Medial	48 ± 6	51 ± 8	0.441
Peak COM displacement	Lateral	High	Lateral	15 ± 9	14 ± 11	0.817
Peak COM displacement	Lateral	High	Upward	2 (3)	3 (2)	0.423
Peak COM displacement	Lateral	High	Downward	1 (2)	0 (0)	0.049
Peak COM displacement	Lateral	Low	Forward	17 ± 10	9 ± 5	0.134
Peak COM displacement	Lateral	Low	Backward	0 (5)	10 (9)	0.034
Peak COM displacement	Lateral	Low	Medial	31 ± 3	35 ± 6	0.189
Peak COM displacement	Lateral	Low	Lateral	13 ± 10	12 ± 9	0.929
Peak COM displacement	Lateral	Low	Upward	1 ± 1	2 ± 2	0.276
Peak COM displacement	Lateral	Low	Downward	1 (4)	0 (2)	0.232
Peak COM displacement	Lateral	Lowest	Forward	15 (14)	6 (2)	0.078
Peak COM displacement	Lateral	Lowest	Backward	6 (11)	5 (5)	0.522
Peak COM displacement	Lateral	Lowest	Medial	15 ± 1	15 ± 2	0.624
Peak COM displacement	Lateral	Lowest	Lateral	16 (17)	9 (14)	0.262
Peak COM displacement	Lateral	Lowest	Upward	2 ± 1	1 ± 1	0.233
Peak COM displacement	Lateral	Lowest	Downward	2 ± 2	1 ± 1	0.141
Burst duration of COM displacement	Anterior	Highest	Forward	1604 ± 1457	1606 ± 1096	0.998
Burst duration of COM displacement	Anterior	Highest	Backward	2136 ± 1396	1698 ± 785	0.517
Burst duration of COM displacement	Anterior	Highest	Medial	1127 ± 954	4793 ± 3902	0.07
Burst duration of COM displacement	Anterior	Highest	Lateral	3175 ± 2631	2269 ± 2625	0.564
Burst duration of COM displacement	Anterior	Highest	Upward	462 ± 522	411 ± 324	0.843
Burst duration of COM displacement	Anterior	Highest	Downward	605 (1194)	1107 (2634)	0.522
Burst duration of COM displacement	Anterior	High	Forward	1255 ± 790	2203 ± 1686	0.252
Burst duration of COM displacement	Anterior	High	Backward	643 (1853)	1153 (1208)	0.337
Burst duration of COM displacement	Anterior	High	Medial	600 (1086)	1603 (2278)	0.037
Burst duration of COM displacement	Anterior	High	Lateral	2050 ± 1994	579 ± 215	0.131
Burst duration of COM displacement	Anterior	High	Upward	447 (1340)	539 (419)	0.873
Burst duration of COM displacement	Anterior	High	Downward	976 ± 779	892 ± 844	0.861
Burst duration of COM displacement	Anterior	Low	Forward	4799 ± 3563	3692 ± 3674	0.608
Burst duration of COM displacement	Anterior	Low	Backward	686 ± 264	1252 ± 858	0.174
Burst duration of COM displacement	Anterior	Low	Medial	721 (2790)	734 (1161)	0.631
Burst duration of COM displacement	Anterior	Low	Lateral	1521 (2580)	1225 (3482)	0.749
Burst duration of COM displacement	Anterior	Low	Upward	383 ± 261	732 ± 536	0.182
Burst duration of COM displacement	Anterior	Low	Downward	1935 ± 1234	734 ± 813	0.075
Burst duration of COM displacement	Anterior	Lowest	Forward	1299 (765)	830 (3928)	0.749
Burst duration of COM displacement	Anterior	Lowest	Backward	466 ± 196	1114 ± 813	0.11
Burst duration of COM displacement	Anterior	Lowest	Medial	797 (1618)	772 (4594)	0.749
Burst duration of COM displacement	Anterior	Lowest	Lateral	1372 ± 1156	2436 ± 2363	0.345
Burst duration of COM displacement	Anterior	Lowest	Upward	621 ± 534	509 ± 308	0.665
Burst duration of COM displacement	Anterior	Lowest	Downward	1059 ± 782	1024 ± 562	0.931
Burst duration of COM displacement	Posterior	Highest	Forward	1513 (2130)	1837 (8037)	0.631
Burst duration of COM displacement	Posterior	Highest	Backward	2513 ± 2868	515 ± 438	0.123
Burst duration of COM displacement	Posterior	Highest	Medial	1079 (1117)	690 (3198)	0.749
Burst duration of COM displacement	Posterior	Highest	Lateral	1421 ± 535	4087 ± 3583	0.129
Burst duration of COM displacement	Posterior	Highest	Upward	2034 ± 2320	599 ± 258	0.191
Burst duration of COM displacement	Posterior	Highest	Downward	327 (744)	303 (650)	0.749
Burst duration of COM displacement	Posterior	High	Forward	911 (714)	836 (324)	0.262
Burst duration of COM displacement	Posterior	High	Backward	673 (2288)	767 (899)	0.631
Burst duration of COM displacement	Posterior	High	Medial	1864 ± 1493	897 ± 823	0.195
Burst duration of COM displacement	Posterior	High	Lateral	4157 ± 3308	2795 ± 2977	0.471
Burst duration of COM displacement	Posterior	High	Upward	914 (3247)	392 (350)	0.423
Burst duration of COM displacement	Posterior	High	Downward	264 (963)	148 (534)	0.378
Burst duration of COM displacement	Posterior	Low	Forward	1883 ± 1167	694 ± 111	0.055
Burst duration of COM displacement	Posterior	Low	Backward	1507 (7806)	662 (411)	0.337
Burst duration of COM displacement	Posterior	Low	Medial	325 (2309)	672 (1350)	0.521
Burst duration of COM displacement	Posterior	Low	Lateral	991 (2972)	218 (2408)	0.109
Burst duration of COM displacement	Posterior	Low	Upward	1134 ± 894	1299 ± 824	0.748
Burst duration of COM displacement	Posterior	Low	Downward	837 ± 970	335 ± 340	0.275
Burst duration of COM displacement	Posterior	Lowest	Forward	621 (1445)	523 (182)	0.337
Burst duration of COM displacement	Posterior	Lowest	Backward	1105 (1312)	1016 (1986)	0.521
Burst duration of COM displacement	Posterior	Lowest	Medial	360 (1248)	240 (1441)	0.684
Burst duration of COM displacement	Posterior	Lowest	Lateral	1362 ± 1428	1557 ± 850	0.779
Burst duration of COM displacement	Posterior	Lowest	Upward	274 (796)	352 (1480)	0.936
Burst duration of COM displacement	Posterior	Lowest	Downward	261 (667)	96 (316)	0.222
Burst duration of COM displacement	Medial	Highest	Forward	2267 ± 1752	2686 ± 2846	0.765
Burst duration of COM displacement	Medial	Highest	Backward	2007 ± 1101	1478 ± 1053	0.415
Burst duration of COM displacement	Medial	Highest	Medial	628 (3200)	304 (1235)	0.406
Burst duration of COM displacement	Medial	Highest	Lateral	891 (1134)	1975 (8143)	0.423
Burst duration of COM displacement	Medial	Highest	Upward	387 (1470)	796 (1653)	0.378
Burst duration of COM displacement	Medial	Highest	Downward	1001 ± 784	1223 ± 762	0.63
Burst duration of COM displacement	Medial	High	Forward	1008 (1667)	520 (2863)	0.688
Burst duration of COM displacement	Medial	High	Backward	1006 (5009)	845 (1740)	0.749
Burst duration of COM displacement	Medial	High	Medial	634 ± 650	2332 ± 2782	0.2
Burst duration of COM displacement	Medial	High	Lateral	888 (1258)	1008 (4308)	0.631
Burst duration of COM displacement	Medial	High	Upward	323 (770)	638 (812)	0.423
Burst duration of COM displacement	Medial	High	Downward	1058 ± 390	1196 ± 1572	0.842
Burst duration of COM displacement	Medial	Low	Forward	510 (634)	1456 (699)	0.109
Burst duration of COM displacement	Medial	Low	Backward	1287 (1636)	422 (1868)	0.631
Burst duration of COM displacement	Medial	Low	Medial	1336 (5160)	1659 (3794)	0.423
Burst duration of COM displacement	Medial	Low	Lateral	665 (481)	624 (180)	0.631
Burst duration of COM displacement	Medial	Low	Upward	424 (1089)	522 (691)	0.81
Burst duration of COM displacement	Medial	Low	Downward	1959 ± 1801	961 ± 1157	0.28
Burst duration of COM displacement	Medial	Lowest	Forward	765 (1635)	736 (2272)	0.873
Burst duration of COM displacement	Medial	Lowest	Backward	1104 (3417)	921 (1881)	0.688
Burst duration of COM displacement	Medial	Lowest	Medial	2989 ± 2837	3261 ± 2575	0.866
Burst duration of COM displacement	Medial	Lowest	Lateral	531 ± 84	549 ± 51	0.672
Burst duration of COM displacement	Medial	Lowest	Upward	393 ± 410	776 ± 502	0.178
Burst duration of COM displacement	Medial	Lowest	Downward	1535 ± 1591	377 ± 355	0.137
Burst duration of COM displacement	Lateral	Highest	Forward	725 (2963)	927 (1838)	0.749
Burst duration of COM displacement	Lateral	Highest	Backward	824 ± 691	1012 ± 476	0.595
Burst duration of COM displacement	Lateral	Highest	Medial	899 (617)	1518 (2771)	0.631
Burst duration of COM displacement	Lateral	Highest	Lateral	995 (4271)	1507 (3327)	0.81
Burst duration of COM displacement	Lateral	Highest	Upward	1735 (5633)	730 (1573)	0.337
Burst duration of COM displacement	Lateral	Highest	Downward	517 (1703)	654 (1286)	0.873
Burst duration of COM displacement	Lateral	High	Forward	1954 ± 1238	1999 ± 1805	0.961
Burst duration of COM displacement	Lateral	High	Backward	838 (2645)	783 (1353)	0.63
Burst duration of COM displacement	Lateral	High	Medial	878 (1493)	842 (2366)	1
Burst duration of COM displacement	Lateral	High	Lateral	3484 ± 3419	870 ± 637	0.121
Burst duration of COM displacement	Lateral	High	Upward	1341 (1433)	984 (2792)	0.936
Burst duration of COM displacement	Lateral	High	Downward	563 (374)	0 (303)	0.072
Burst duration of COM displacement	Lateral	Low	Forward	1636 ± 965	1414 ± 1391	0.755
Burst duration of COM displacement	Lateral	Low	Backward	254 (1885)	1503 (3515)	0.076
Burst duration of COM displacement	Lateral	Low	Medial	654 (885)	732 (269)	0.2
Burst duration of COM displacement	Lateral	Low	Lateral	1072 (1594)	1259 (1430)	0.873
Burst duration of COM displacement	Lateral	Low	Upward	785 ± 733	3014 ± 3186	0.15
Burst duration of COM displacement	Lateral	Low	Downward	525 (1445)	0 (509)	0.305
Burst duration of COM displacement	Lateral	Lowest	Forward	2427 (1490)	1258 (4997)	0.749
Burst duration of COM displacement	Lateral	Lowest	Backward	849 (3102)	1318 (2946)	0.423
Burst duration of COM displacement	Lateral	Lowest	Medial	532 ± 129	606 ± 100	0.297
Burst duration of COM displacement	Lateral	Lowest	Lateral	2884 ± 2978	3435 ± 2676	0.743
Burst duration of COM displacement	Lateral	Lowest	Upward	1583 ± 1456	799 ± 371	0.251
Burst duration of COM displacement	Lateral	Lowest	Downward	576 ± 659	439 ± 520	0.698
